# Supplementary material for: Danggui Shaoyao San ameliorates neuroinflammation in a D-galactose-induced Alzheimer’s disease rat model by suppressing the JAK2/STAT3 pathway and modulating Th17/Treg -related immune dysregulation
Source: Front Cell Dev Biol. 2026 Feb 25;14:1763180. doi: 10.3389/fcell.2026.1763180 (PMC12975871; doi:10.3389/fcell.2026.1763180)
Supplement: Supplementary file 2 [file Supplementaryfile2.xlsx]

## Sheet: Table S4
Supplementary data Table S4 Intersection targets of DSS and Neuroinflammation.
TNF
PTGS2
NOS2
CCR1
MAPK8
NLRP3
MAPK14
MAPK3
MTOR
GRM5
AKT1
CHUK
PRKCA
MMP9
MMP3
BACE1
GSK3B
GRIA2
GRM1
PRKCB
GRM2
CNR2
CCR5
IDO1
LRRK2
MMP8
MMP2
CSF1R
PPARG
AGTR1
JAK2
STAT3
KCNA3
PTGS1
NR1H2
S1PR1
PDGFRB
PLA2G4A
NR1H3
PREP
ABL1
PPARD
ROCK2
ACHE
FABP3
PPARA
IKBKB
F2
PTGER2
OPRM1
CNR1
PIK3CA
ALOX5
G6PD
MMP1
ADORA2A
SIGMAR1
PTGER3
PTPN11
NTRK1
TRPV1
ADORA3
MMP10
GPBAR1
SMO
TERT
SHH
BCHE
DRD2
F10
GABBR1
PRKCE
VDR
ADORA1
MMP12
PTGER4
ALOX12
ALOX5AP
ACP1
SREBF2

## Sheet: Table S5
Supplementary data Table S5 Interaction Data for the Compound-Target-Disease Network.
Gene	Target
DSS	BS
DSS	BZ
DSS	CX
DSS	DG
DSS	FL
DSS	ZX
BS	BS1
BS	BS2
BS2	GPBAR1
BS2	SHH
BS2	SIGMAR1
BS2	DRD2
BS2	NR1H3
BS2	G6PD
BS2	GABBR1
BZ	BZ1
BZ	BZ2
BZ	BZ3
BZ1	GPBAR1
BZ1	SHH
BZ1	NR1H3
BZ1	G6PD
BZ1	GABBR1
BZ1	DRD2
BZ1	SIGMAR1
BZ2	F10
BZ2	PTGS2
BZ3	PTGS2
CX	CX1
CX1	PPARA
CX1	CNR2
CX1	BCHE
CX1	ACHE
DG	DG1
DG	DG2
DG1	PPARA
DG1	CNR2
DG1	ACHE
DG1	TRPV1
DG1	BCHE
DG2	SIGMAR1
DG2	TRPV1
DG2	CCR5
DG2	ADORA3
DG2	MAPK3
DG2	PTPN11
DG2	PTGS1
DG2	BCHE
DG2	ALOX5
DG2	BACE1
FL	FL1
FL	FL2
FL	FL3
FL	FL4
FL	FL5
FL	FL6
FL1	NR3C2
FL2	NR1H3
FL2	G6PD
FL2	PPARA
FL2	FABP3
FL2	PPARD
FL2	SIGMAR1
FL2	ACP1
FL2	NOS2
FL2	PTPN11
FL2	ADORA3
FL2	MAPK3
FL2	PPARG
FL2	TERT
FL2	PREP
FL2	PTGS1
FL2	BCHE
FL2	PTGER2
FL2	CNR1
FL2	BACE1
FL2	SREBF2
FL2	IDO1
FL2	ALOX5
FL2	PTGS2
FL2	PTGER3
FL2	PTGER4
FL2	ACHE
FL2	TRPV1
FL3	F2
FL3	NOS2
FL3	NLRP3
FL3	VDR
FL3	ALOX5
FL3	PLA2G4A
FL3	ALOX5AP
FL4	NR1H3
FL4	VDR
FL4	PTGER3
FL4	TRPV1
FL4	GRM2
FL4	GSK3B
FL4	SMO
FL4	MAPK14
FL4	LRRK2
FL4	ABL1
FL4	IL1β
FL4	F10
FL4	PRKCB
FL4	PRKCE
FL4	DRD2
FL4	CNR2
FL4	CCR1
FL4	AKT1
FL4	GRIA2
FL4	PDGFRB
FL4	MAPK8
FL4	KCNA3
FL4	OPRM1
FL4	PRKCA
FL4	NTRK1
FL4	S1PR1
FL4	NR1H2
FL4	IKBKB
FL4	CHUK
FL4	ADORA1
FL4	ADORA2A
FL4	GRM5
FL4	GRM1
FL4	G6PD
FL4	CSF1R
FL4	MTOR
FL4	ROCK2
FL4	PIK3CA
FL5	NOS2
FL5	TNF
FL5	ACP1
FL5	VDR
FL5	PPARA
FL5	PPARD
FL5	PTGER2
FL5	PTPN11
FL5	ALOX5AP
FL5	PPARG
FL5	MMP3
FL5	MMP1
FL5	MMP2
FL5	NR1H3
FL5	PTGER4
FL5	G6PD
FL5	ALOX12
FL5	BACE1
FL5	AGTR1
FL5	BCHE
FL5	SIGMAR1
FL5	MMP12
FL5	MMP8
FL5	MMP9
FL5	MMP10
FL5	PREP
FL6	NR1H3
FL6	BCHE
FL6	ACHE
FL6	SREBF2
ZX	ZX1
ZX	ZX2
ZX1	NR1H3
ZX1	SREBF2
ZX1	ACHE
ZX1	G6PD
ZX1	BCHE
ZX1	NR1H2
ZX1	VDR
ZX1	PTGER2
ZX1	PPARD
ZX1	NOS2
ZX1	PPARG
ZX2	SREBF2
ZX2	NR1H3
ZX2	PPARA
ZX2	PPARD
ZX2	G6PD
ZX2	ACHE
ZX2	IDO1
ZX2	PTGER2
ZX2	BCHE
ZX2	NR1H2
Neuroinflammation	TNF
Neuroinflammation	PTGS2
Neuroinflammation	NOS2
Neuroinflammation	CCR1
Neuroinflammation	MAPK8
Neuroinflammation	NLRP3
Neuroinflammation	MAPK14
Neuroinflammation	MAPK3
Neuroinflammation	MTOR
Neuroinflammation	GRM5
Neuroinflammation	AKT1
Neuroinflammation	CHUK
Neuroinflammation	PRKCA
Neuroinflammation	MMP9
Neuroinflammation	MMP3
Neuroinflammation	BACE1
Neuroinflammation	GSK3B
Neuroinflammation	GRIA2
Neuroinflammation	GRM1
Neuroinflammation	PRKCB
Neuroinflammation	GRM2
Neuroinflammation	CNR2
Neuroinflammation	CCR5
Neuroinflammation	IDO1
Neuroinflammation	LRRK2
Neuroinflammation	MMP8
Neuroinflammation	MMP2
Neuroinflammation	CSF1R
Neuroinflammation	PPARG
Neuroinflammation	AGTR1
Neuroinflammation	KCNA3
Neuroinflammation	PTGS1
Neuroinflammation	NR1H2
Neuroinflammation	S1PR1
Neuroinflammation	PDGFRB
Neuroinflammation	PLA2G4A
Neuroinflammation	NR1H3
Neuroinflammation	PREP
Neuroinflammation	ABL1
Neuroinflammation	PPARD
Neuroinflammation	ROCK2
Neuroinflammation	ACHE
Neuroinflammation	FABP3
Neuroinflammation	PPARA
Neuroinflammation	IKBKB
Neuroinflammation	F2
Neuroinflammation	PTGER2
Neuroinflammation	OPRM1
Neuroinflammation	CNR1
Neuroinflammation	PIK3CA
Neuroinflammation	ALOX5
Neuroinflammation	G6PD
Neuroinflammation	MMP1
Neuroinflammation	ADORA2A
Neuroinflammation	SIGMAR1
Neuroinflammation	PTGER3
Neuroinflammation	PTPN11
Neuroinflammation	NTRK1
Neuroinflammation	TRPV1
Neuroinflammation	ADORA3
Neuroinflammation	MMP10
Neuroinflammation	GPBAR1
Neuroinflammation	SMO
Neuroinflammation	TERT
Neuroinflammation	SHH
Neuroinflammation	BCHE
Neuroinflammation	DRD2
Neuroinflammation	F10
Neuroinflammation	GABBR1
Neuroinflammation	PRKCE
Neuroinflammation	VDR
Neuroinflammation	ADORA1
Neuroinflammation	MMP12
Neuroinflammation	PTGER4
Neuroinflammation	ALOX12
Neuroinflammation	ALOX5AP
Neuroinflammation	ACP1
Neuroinflammation	SREBF2
Neuroinflammation	JAK2
Neuroinflammation	STAT3
Neuroinflammation	IL1β
Neuroinflammation	IL6

## Sheet: Table S6
Supplementary data Table S6 Definition of Node Types in the Compound-Target-Disease Network.
target	type
BS	1
BS1	2
BS2	2
BZ	1
BZ1	2
BZ2	2
BZ3	2
CX	1
CX1	2
DG	1
DG1	2
DG2	2
FL	1
FL1	2
FL2	2
FL3	2
FL4	2
FL5	2
FL6	2
ZX	1
ZX1	2
ZX2	2
TNF	15
PTGS2	16
NOS2	16
CCR1	16
MAPK8	15
NLRP3	16
MAPK14	14
MAPK3	14
MTOR	14
GRM5	16
AKT1	14
CHUK	17
PRKCA	17
MMP9	17
MMP3	17
BACE1	17
GSK3B	17
GRIA2	17
GRM1	17
PRKCB	17
GRM2	17
CNR2	17
CCR5	17
IDO1	17
LRRK2	17
MMP8	17
MMP2	17
CSF1R	17
PPARG	17
AGTR1	17
KCNA3	17
PTGS1	17
NR1H2	15
S1PR1	15
PDGFRB	15
PLA2G4A	16
NR1H3	15
PREP	16
ABL1	16
PPARD	16
ROCK2	16
ACHE	16
FABP3	16
PPARA	16
IKBKB	16
F2	15
PTGER2	16
OPRM1	16
CNR1	16
PIK3CA	14
ALOX5	16
G6PD	17
MMP1	17
ADORA2A	17
SIGMAR1	17
PTGER3	17
PTPN11	14
NTRK1	16
TRPV1	16
ADORA3	16
MMP10	16
GPBAR1	16
SMO	16
TERT	16
SHH	16
BCHE	16
DRD2	16
F10	16
GABBR1	16
PRKCE	16
VDR	16
ADORA1	16
MMP12	16
PTGER4	16
ALOX12	16
ALOX5AP	16
ACP1	16
SREBF2	16
JAK2	13
STAT3	13
IL1β	15
IL6	15
Neuroinflammation	18
DSS	19

## Sheet: Table S7
Supplementary data Table S7 Protein‒protein interaction (PPI) network cluster module.	Supplementary data Table 6 Information on the target-Neuroinflammation interactions.
PPARA	BDNF-AS
CNR2	CERNA3
AR	LINC02605
CYP19A1	STAT2
ESR1	TNF
CHRM2	IL6
SLC6A2	IL1B
SLC6A4	PTGS2
CYP2C19	IL10
FAAH	SOD2-OT1
TRPV1	TLR4
FABP4	APP
FABP3	TSPO
PTGS1	NRROS
PPARG	PWAR1
CNR1	NOS2
HSD11B1	SNCA
FAAH	GFAP
FFAR1	APOE
PTGS2	CCR1
PPARA	PGR-AS1
FABP5	NFKB1
FABP1	RELA
PPARD	STAT3
NR1H3	MAPK8
SCD	PWAR4
PTPN1	SLC1A2
CYP19A1	BDNF
CNR2	NLRP3
CYP17A1	TGFB1
PTGES	TNFRSF1A
HRH3	FOS
ALOX5	TREM2
NPY5R	SLC1A4
HRH4	TNFRSF1B
GRIN2B	ARC
MCL1	SPHK1
ALOX5AP	MIR133B
AURKB	SLC1A3
JAK2	GLUL
ROCK2	MAPT
TOP2A	TRA-TGC7-1
ACACB	SLC1A1
GPR119	IFNGR1
ASAH1	IL12A
LIMK2	MAPK14
NOS2	MIR494
C5AR1	GAS5
CA14	JUN
CALCRL	MAPK1
CDC7	IL1A
TRPV1	CCL2
GRIN1	NFKBIA
PSEN2	IFNG
GCGR	MAPK3
PFKFB3	P2RX7
MAPK14	STAT1
TNKS	GRIN1
PDE4D	AGER
GRM5	MIR155
PDE10A	MTOR
PLEC	GRM5
PTPN13	GRIN3A
PTPRC	MIR125A
SLC5A2	AKT1
GRIA2	CREB1
QPCT	IGF1
BCL2	IL1R1
SLC5A1	SMAD7
HTR2B	JAK1
HTR2A	CHUK
HTR2C	SOCS3
RBP4	SRR
MAOB	TGFBR1
MTTP	NGF
APOB	TGFB2
CD38	CAMKK2
CRHR1	SLC17A7
CALCRL	CHI3L1
PDE4A	MIR98
SRC	SCARNA5
PDE4B	CX3CL1
PDE4C	NR1D1
STS	CCL17
AURKA	GRIN2A
PTPRF	GRIN2B
CSNK1D	PRKCA
NAMPT	IL6ST
PIM1	GRIN2D
UTS2R	NOS1
TEK	GRIN2C
POLB	IL4
ABL1	IL12B
RAF1	IFNGR2
EPHX1	LTA
F2R	CNTF
KIF11	GRIN3B
PARP2	H19
AR	GRN
TRPM8	MMP9
PTAFR	MIR146B
ROCK2	TBK1
PDE7A	TUG1
BRD4	MMP3
BRD2	BACE1
LYPLA1	PECAM1
BRD3	HMGB1
LYPLA2	SOD1
DRD4	GSK3B
CHEK2	INSR
ACACA	SLC2A1
CYP11B2	SMAD3
HTR6	CAMK2A
MIF	NFKB2
TSPO	PRKACA
CTSK	SMAD2
CTSL	SMAD4
CTSB	TGFBR2
GRM2	BCL2
TRPM8	GRIA2
GABRB3	PRKCG
F2	STAT6
PLAU	GRIA3
RGS4	GRM1
PRKCA	IL6R
ACHE	CAMK2B
ALDH1A1	CAMK2D
ALDH3A1	CAMK2G
FAAH	DLD
PLG	GLS
PPP1CA	GRIA1
PTGS2	GRIA4
CTRC	GRIK2
CMA1	PHGDH
CTSG	PRKCB
TNKS2	ADCY1
CHRM5	IRS1
PGR	PLCB1
GABRB3	PPP1CA
GABRG2	SLC2A3
GABRA2	SLC6A9
GRM5	ADCY3
CXCR2	CAMK4
RGS8	IL4R
TNFRSF1A	PDHA1
ADORA1	PLCB3
PREP	TGFB3
MGLL	TGFBR3
HCRTR2	FGF2
HCRTR1	IL1R2
TRPC6	PPP1CB
TRPC3	PSAT1
S1PR3	CALM1
RPS6KA2	CFL1
GSK3B	DLAT
PDE10A	GOT1
TBXAS1	GRIK1
PDE4B	GRM2
GPR55	GRM4
CRHR1	GRM7
CCNE2	GRM8
PTGS1	PLCB4
ADORA2B	SHMT2
CTSS	ADCY8
VCP	DAO
MEN1	GRIK5
FNTA FNTB	IL10RA
CASP3	IL10RB
CASP7	IL13
PDE2A	PPP1CC
HTR2B	PSPH
ADRA2A	SHMT1
ADRA2C	SLC1A6
ADRA2B	LIF
GABRA1	TRPM4
DRD1	DISC1
GABRA1	GRIK3
GABRA3	GRIK4
SLC6A2	PLCB2
HTR2A	SLC38A1
TACR2	GLS2
DRD3	IL13RA1
OPRD1	TRAF5
ADRB3	CAMKK1
MAPK14	ASCC1
CYP2D6	SLC17A6
CYP2C9	SLC38A3
CYP3A4	LRRC8A
CYP2C19	NSMF
MAPK11	SLC38A2
GABRA5	SLC7A10
FABP1	LRRC8B
PGGT1B	LRRC8E
GALR3	LRRC8C
DYRK1B	LRRC8D
PABPC1	SLC38A5
FLT1	IL33
MAPK10	TLR2
ADAM17	NFE2L2
MAPK9	MIRLET7C
KCNA5	F2RL1
FKBP1A	SNHG14
LCK	CNR2
ALDH2	ADAM17
MAPK8	MBP
HTR7	MIR17
MTNR1A	PRF1
MTNR1B	TRL-TAG1-1
ADORA2A	SPP1
CYP17A1	HMOX1
CLK3	NPC1
NPC1L1	CCR5
NR1H3	IL18
RORC	P2RX5-TAX1BP3
SHBG	IFIH1
HMGCR	CXCL13
CYP17A1	GLA
SREBF2	MVK
CYP19A1	PEX1
AR	DGUOK
CYP51A1	RNASEH2B
RORA	RPL36A-HNRNPH2
ESR1	LGALS3
ESR2	MIR199B
PTPN1	NLRP1
CYP2C19	IL17A
ACHE	MIR34C
SERPINA6	IDO1
G6PD	RGS10
SLC6A2	LRRK2
SLC6A4	TARDBP
BCHE	MIR155HG
CHRM2	MIR195
NR1I3	CCL15-CCL14
NR1H2	ST2
VDR	SNHG1
PTGER1	MMP8
PTGER2	MIR26A1
TBXAS1	MIR369
PTGES	MIR26A2
DHCR7	LCN2
PPARD	IRAK4
SQLE	CD274
GLRA1	CEBPB
HSD11B1	SGTB
PTPN6	MIR142
PTPN2	CX3CR1
FDFT1	MIR451A
CES2	CXCL10
NOS2	PDCD1
PPARG	NTN1
UGT2B7	CD38
NR3C1	CYBB
POLB	TRAF6
SAE1 UBA2	TIMP1
POLB	IFI35
AKR1B10	NRGN-AS1
HSD11B1	CRP
PTPN1	MIR211
PTGES	TRC-GCA24-1
NR1H4	TRD-GTC9-1
CDC25C	MMP2
PTPN2	CSF1R
GPBAR1	S100B
TOP2A	HEXB
CDC25A	AQP4
RORC	CHRNA7
PTPRF	NRGN
ACP1	PPARG
PDE4D	PPARGC1A
PLA2G1B	HFE
CDC25B	CEBPD
CES2	TIGAR
AR	MALAT1
TERT	AGTR1
FAAH	MAP3K7
FABP3	RAC1
FABP5	HIF1A
PPARD	FYN
FABP1	CHIT1
PTPN11	HTT
UGT2B7	KCNA3
SCD	UNC13D
SERPINA6	ERVW-1
SHBG	MARCO
G6PD	MIR26B
CYP51A1	CDK5
CYP19A1	ANPEP
HSD17B3	RHOA
GABBR1	HACE1
TOP1	TRIM9
NPC1L1	MIR373
SIGMAR1	MIR301B
CYP17A1	MIF
VDR	EGFR
GABRA2	CBL
PPARG	CBS
PTPN6	PARP1
SLC6A3	TNFAIP3
ADORA3	ATP7B
MAPK3	CASP1
FFAR1	ERCC3
FABP2	TSC1
PTGS2	ARSA
CD81	ETFDH
PRKCH	MYH11
HSD11B2	NR4A2
HSF1	CXCR3
PTGS2	PMP22
AR	CTSE
ESR1	CCL3
CHRM2	NDE1
ACHE	PRX
SLC6A4	TRNT1
CYP2C19	CFHR5
CYP19A1	LYST
NR1I3	FNDC5
PTPN1	TRIM45
BCHE	SNHG12
SLC6A2	MIR107
SREBF2	MIR485
ESR2	MIRLET7F1
NPC1L1	MIRLET7F2
CYP17A1	PRKCD
NR1H3	ALDH2
HMGCR	SIRT1
CYP51A1	GABRA5
PTPN6	P2RY12
PTPN2	CFH
SQLE	PTGS1
RORC	NR1H2
PREP	S1PR1
PTGES	CD47
SHBG	F2R
CDC25B	AGTR2
FABP4	COX5A
PPARG	HLA-G
PPARA	CREB3L1
TERT	ORM2
FABP3	PGLYRP1
FABP5	CRTAC1
PPARD	PHLDA1
FABP1	CMPK2
RORA	SKA2
HSD11B1	MIR7-3HG
SCD	MIR410
POLB	OIP5-AS1
PDE4D	MIR194-1
PTPRF	LOXL1-AS1
PLA2G1B	MIR384
ACP1	CCR7
AKR1B10	COP1
CDC25A	CCL19
FNTA FNTB	MIR20A
HSD11B2	HLA-DRB1
CES2	ERBB3
CNR1	PDGFRB
CD81	WNT5A
ADORA3	ITGB2
MAPK3	PLA2G4A
PTPN11	USP7
UGT2B7	KEAP1
ALOX5	PRNP
NOS2	SIRT2
AR	NR1H3
ESR1	NTF4
CHRM2	NPY
ACHE	FOXA1
SLC6A4	RBX1
CYP2C19	UBE2D1
CYP19A1	BSCL2
NR1I3	PREP
PTPN1	CD200
BCHE	MANF
SLC6A2	MCAM
SREBF2	CD68
ESR2	NFAT5
NPC1L1	PELI1
CYP17A1	CSMD1
NR1H3	IGFBPL1
HMGCR	MIR193B
CYP51A1	MIR216A
PTPN6	MIR486-1
PTPN2	MIR190B
SQLE	MIR486-2
RORC	MIR3125
PREP	NOTCH1
PTGES	ABL1
SHBG	NT5E
CDC25B	MMP14
FABP4	SERPINE1
PPARG	ACE2
PPARA	AGT
TERT	PLG
FABP3	CFI
FABP5	FURIN
PPARD	HSPD1
FABP1	MAP3K5
RORA	ADRA2A
HSD11B1	CD27
SCD	DLL4
POLB	MAPKAPK2
PDE4D	PPT1
PTPRF	TAB2
PLA2G1B	TGM2
ACP1	COL4A2
AKR1B10	PPARD
CDC25A	CD33
FNTA FNTB	EGR2
HSD11B2	MOG
CES2	ROCK2
CNR1	TNFSF10
CD81	TNFSF13B
ADORA3	BMP6
MAPK3	CBR1
PTPN11	DOCK2
UGT2B7	MLKL
ALOX5	DDIT4
PGR	MIB1
TBXAS1	PCSK7
CYP11B1	SEMA4A
CYP11B2	TAB1
PRKDC	FBXW11
FLT3	PCSK6
KIF11	TAC1
PTPRC	TRPM2
PTPRF	BDKRB1
CA3	CCL4
CA12	BMPER
CA14	ITGAD
CA9	KCNK13
CA13	TNFSF12
CA5B	CDNF
CA5A	TAAR1
XPO1	ZC3H12B
TTL	TNFAIP8L2
CHRM4	CDKN2B-AS1
CHRM5	MIR22
CHRM2	MIR30B
CHRM1	ZFAS1
CHRM3	HOXA11-AS
CYP19A1	MIRLET7B
TYMS	MIR19A
MPO	MIR590
AR	MIR20B
CYP19A1	MT-TK
ATP12A	TRE-TTC3-1
PGR	FAS
AR	RIPK1
PTPN1	APOA1
TTL	EPHA4
RPS6KA5	ACHE
TAS2R31	KNG1
PPARG	C1QA
CDC25B	ENO2
PLA2G2A	CACNA2D1
PDCD4	KCNA2
PLA2G1B	DBI
CDC25C	IDUA
HMGCR	IL5
RASGRP3	SORT1
PPARA	TNFSF13
PPARD	EOMES
CDC25A	KIF1B
PRKCA	LY96
CYP11B2	CD8B
KIF11	CXCR5
CYP11B1	ELAVL1
MPO	GHRL
TBXAS1	DCTN2
TYMS	RPH3A
CHRM4	TOMM40
CHRM5	MTDH
CHRM2	PENK
CHRM1	ACMSD
CHRM3	EXTL2
FLT3	MAS1
SRD5A1	NMI
CA3	RGCC
ADH1A	DLX6-AS1
XPO1	MIR499A
PARP1	MIR29B1
PRKDC	MIR181D
MAOA	MIR24-1
HSD11B2	MIR24-2
FNTA FNTB	MIR29B2
PTPRC	MIR873
PTPRF	MIR511
IL1B	NRIR
NR3C2	FAS-AS1
RPS6KA5	MIR3619
PLA2G1B	SNORD57
PLA2G2A	MIR761
ATP12A	CTLA4
CYP19A1	TLR7
CDC25A	C4A
CDC25B	HLA-B
TTL	STAT4
PTPN1	CASP8
AR	F12
PGR	ITGA3
SLC6A3	OGG1
PARP1	GSS
SLC6A2	C1QC
SLC6A4	GHR
SIGMAR1	GHSR
FADS1	IRAK3
TAS2R31	PEBP1
DCTPP1	C1QB
P2RX7	FABP3
HMOX1	PPARA
CYP51A1	CRH
MDM2	TREX1
PTK2B	CCL21
TRPV3	HLA-E
PGR	FGF21
TBXAS1	KLRK1
CYP11B1	SIGLEC1
CYP11B2	AKAP12
PRKDC	GPR4
FLT3	IL22RA2
KIF11	GPR65
PTPRC	CRCP
PTPRF	RIC3
CA3	STK40
CA12	HSPA12B
CA14	MIR182
CA9	MIR491
CA13	MIR181B1
CA5B	MIR181B2
CA5A	MIR608
XPO1	SNORD26
TTL	MIR146A
CHRM4	IKBKG
CHRM5	NOD2
CHRM2	POLG
CHRM1	ERAP1
CHRM3	IL23R
CYP19A1	MEFV
TYMS	TK2
MPO	PRORP
AR	KLRC4
CA6	LACC1
CA4	UBAC2
KIF11	IL12A-AS1
HTR3A	CXCL8
CCR1	ICAM1
CCR8	IL32
CCR5	PRKN
NOS1	STING1
NOS2	MIR320A
NOS3	PINK1
BCL2A1	NOX4
TNNC1	TREM1
METAP2	MIR223
NQO2	HDAC6
MAOB	PSEN1
ALPL	ABCB1
IMPDH2	LRP1
CA12	CD14
CA7	FPR2
APP	S100A9
CA3	MIR21
PARP1	BCYRN1
CYP1A2	SNORD15A
CA13	IKBKB
CA5B	TP53
CA5A	F2
TNKS2	C3
TNKS	GBA1
CA9	IL1RN
FABP4	PTGER2
PPARG	VEGFA
PPARA	INPP5D
FABP3	PARK7
PTGS1	CCL11
FFAR1	GALC
PPARD	ALCAM
FABP5	TXNIP
FAAH	MIR137
TERT	DAOA-AS1
FABP1	TRN-GTT2-1
CNR1	TRN-GTT2-7
SCD	MYD88
PTPN1	IRAK1
PTPN2	OPRM1
ALOX5	TRPV4
POLB	CNR1
PTGES	FUS
CES2	GNPAT
PREP	NEFL
RORC	VCAM1
LTB4R	HPSE
PTPN6	CCL5
ALOX12	PLP1
ESR2	UBQLN1
HSD11B1	IL1RAPL2
PDE4D	MIAT
AKR1B10	MIR126
CDC25A	RMST
FNTA FNTB	MIR381
TOP1	SNORD24
PTGER2	AKT2
PTGIR	CXCR2
NOS2	ITGAM
CYP19A1	SQSTM1
NR1H3	CACNA1A
PTPRF	FCGR3A
TRPV1	FGB
NR3C1	MAPK13
CD81	PLA2G2A
PRKCH	SYP
ADORA3	C3AR1
SERPINA6	CCR2
SHBG	TLR9
G6PD	DRD3
CYP51A1	SLCO2A1
SRD5A2	P2RY6
PTPN11	PTX3
ACP1	C9orf72
CYP26B1	CLDN5
PTGS2	RNF125
HMGCR	HIVEP2
FFAR4	RNF11
NPC1L1	FAM222A
SIGMAR1	MIR132
CYP17A1	MIR150
PLA2G1B	MIR93
IL6	HNF1A-AS1
GLUL	MIR128-2
CYP26A1	MIR193A
HSD11B2	MIR379
PTGER4	PCAT1
ENPP2	LINC01518
PTGDR2	CXCR4
RXRB	EP300
PTGER1	HDAC2
HTR2B	HSPB1
RORB	PIK3CA
MAPK1	PIK3CD
SLC16A1	SRC
CDC25B	UGT1A1
AR	CD36
MAPK3	PSEN2
GPBAR1	ALOX5
ESR1	CASP3
NR3C2	EIF2AK2
RBP4	G6PD
BCHE	MMP1
CMA1	PIK3CG
CTSG	HSPA9
PLA2G4A	KL
PGR	PIK3CB
TOP2A	BRD4
PSEN2	CLU
RORA	CTSL
ALOX15	ITCH
DRD2	L1CAM
ADRA2B	MAPK11
MAPK14	NGFR
ITGAL	RIGI
ALOX5AP	ABCC8
FABP2	ADORA2A
PDE4A	CXCL12
PDE4B	RELB
UGT2B7	SIGMAR1
HSD11B1	TACR1
SHBG	ATG5
NR1I3	CS
POLA1	LTF
AR	PTGER3
ESR1	TJP1
CDC25A	AHSG
CDC25B	CPB2
NR1H4	FABP7
GPBAR1	GLRX
SHH	IL18R1
ESR2	TOLLIP
NR1H3	DAB2
TRPM8	TYROBP
IDO1	F11R
NPC1L1	LRPPRC
CA2	SLC7A2
CA1	TIMP2
CA4	SPARCL1
CYP19A1	TMEM106B
CYP17A1	CD200R1
FAAH	CGAS
CNR2	TRIM72
HSD11B1	CHRFAM7A
CNR1	STH
CES2	PVT1
FABP4	SNHG29
FABP3	MIR124-1
PTGS1	MIR15B
PTGES	MIR18A
CYP19A1	SNHG8
CYP17A1	HOXA-AS2
PTGS2	MIR103A2
PTPN1	SNHG6
PPARG	PAPPA-AS1
FFAR1	FALEC
ADORA2A	LINC00243
HMGCR	FAM157C
NPY5R	RNU1-4
PPARA	PTPN11
PPARD	JAK2
NR3C1	CAT
NR3C2	CTSB
AKR1C2	GJA1
AKR1C1	TLR3
FLT1	TSC2
KDR	CD40
NR1H3	CSNK2A1
SCD	EIF2AK3
HSD17B2	FTH1
FABP5	HDAC9
FABP1	HSPA8
PGR	ITGB1
MTTP	MST1R
APOB	NOS3
PFKFB3	NTRK1
HRH3	PTK2B
HRH4	SPARC
PSEN2	STK11
ATIC	CASP6
ALOX5	DLG4
ALOX5AP	EDN1
AR	FASLG
CDK2	HSPA5
ACACB	KCNJ5
AVPR2	MFN2
CASR	NRG1
AVPR1A	PLA2G6
RORC	PRKAA2
QPCT	REL
EPHX1	SMPD1
HSD11B2	TRPV1
PDE10A	ANXA1
PTPN6	GLP1R
ROCK2	HEXA
ROCK1	HNRNPA2B1
F2R	IL17RA
CTSK	MECP2
NLRP3	SETD2
ABL1	SIRT3
FABP4	VHL
FABP3	ABCD1
PTGS1	AKR1B1
PPARG	HLA-A
CNR1	PTGDS
HSD11B1	SUMO1
FAAH	TRAF3
PTGS2	XBP1
FFAR1	AIMP1
CES2	C5AR1
PPARA	CNTNAP2
PTPN1	CSF2
FABP5	CYP2E1
FABP1	DPYSL2
PPARD	HP
NR1H3	IRF3
SCD	LYZ
ALOX5	P2RX4
CYP17A1	SEMA4D
NOS2	SLIT2
CNR2	TAT
CYP19A1	UCP2
RARG	ARRB1
RARB	GH1
RARA	GNS
PTGES	LGI1
CRHR1	PON2
GRM5	STK39
MCL1	ADORA3
BCL2	CAPN5
F2R	CD209
GCGR	CLN3
MAPK14	CXCL1
NPY5R	MMP10
CTSK	OPTN
NR3C1	SEMA7A
EPHX1	SERPINA3
CALCRL	ADCYAP1
RORC	BRCC3
POLB	CCL7
LDLR	CCR6
MAOB	CHMP4B
GRIN2B	EPO
ALOX5AP	MYOCD
CALCRL	RETN
CYP26A1	RPS27A
CCNE1	IFITM3
AVPR2	IL17F
AVPR1A	NEDD8
PTPRF	NPTX2
PLA2G1B	TAX1BP1
ACP1	YBX1
KDR	GPER1
AR	TRPV2
STAT3	ACKR3
GPR119	AZU1
TERT	GPBAR1
SRC	GSDMD
MAPT	LIMS1
APP	RBM10
ACACB	RNASE3
SNCA	GMFB
PGR	IL34
PTGER2	S100A1
PTPN2	USP11
AURKB	CCL1
DCK	CCL8
HRH3	CSN3
JAK2	GLRX2
ROCK2	NFKBIE
GSTM2	NSFL1C
TGM2	TIAM2
TGM1	CCL13
MET	APLN
MDM2	CPEB3
LIMK2	EIF2A
MMP2	TOX3
PPARA	TSPAN2
CNR2	HERPUD1
AR	RAB9B
CYP19A1	TRANK1
ESR1	FAM76B
CHRM2	NLRP9
SLC6A2	MARCHF7
SLC6A4	BATF2
CYP2C19	DIPK1C
FAAH	MIR143
TRPV1	MIR29A
HSD11B1	MIR122
CXCR3	MIR152
UGT2B7	MIR27B
HMGCR	MIR330
MAPK14	MIR339
CBFB	MIR148A
ABL1	MIR221
MAOA	MIR23B
MPO	MIR181C
ADK	MIR190A
PYGL	MIR205
CDK9	MIR92A1
MIF	MIRLET7G
AKR1B1	MIR338
HSD11B1	MAPT-AS1
CCNE2	MIR144
DRD2	MIR19B1
DRD3	MIR124-3
PDE2A	MIR1307
PDE10A	MIR532
ALPL	MIR744
ADRB2	MIR374B
ADRB1	MIR502
SORD	MIR545
ADRB3	HAGLROS
CDK2	MIR3614
MAP2K1	MIR376B
CLK4	NIFK-AS1
CLK1	TRP-AGG2-5
DYRK1B	MIR19B2
ITGAL	MIR496
SERPINA6	MIR1248
GRM5	MIR4306
AR	LOC106627981
HTR6	LOC107303340
CDC25A	LOC109504728
PRKDC	AKT3
HIF1A	IGF1R
NR3C1	ADAM10
CHRM3	CTNNB1
P2RX7	ERBB4
PDE5A	ATM
CYP19A1	MYC
SCN9A	ADA
CD38	AXL
MAP3K5	BAX
CHRM4	MERTK
CHRM5	PPP3CA
CHRM2	SMO
CHRM1	TERT
BDKRB1	ACTB
ADAM17	CD4
ELANE	EDNRB
PIK3CA	IL2RA
PRKCE	LAMB1
PRKCH	SHH
PARP1	TUBB3
SCD	ABCA1
NR3C2	ABCG2
PGR	ARG1
SLC5A2	BCHE
EDNRA	CD55
CA12	CP
IRAK4	DRD2
SLC6A2	F10
SLC6A3	FGA
TKT	GSK3A
MKNK1	GUSB
CDK1	HNF4A
TRPV1	ITGA4
GRM1	MAOA
UPP1	MME
PSEN1	PCSK9
SHBG	PLAT
MAP3K8	PRKCQ
ATP4B	PRKD1
CSNK1D	RYR1
ALOX15	SLC12A2
ERBB4	SNAP25
FUCA1	TBP
CSNK1E	TNC
CA2	ACTA1
PRKCG	ACTA2
PRKCA	AHR
PRKCB	CALCR
ICAM1	CASP9
SELE	CD44
XIAP	CDKN1B
RPS6KA5	CYCS
PDE3A	CYP1B1
MTOR	DICER1
PDE7A	FGG
PTGER3	GABBR1
FFAR1	GABRB2
GABRA5	HTR2A
JAK3	IDE
SLC10A2	IGF2
CSNK2A1	KAT2B
PSEN2	KCNN4
SLC5A1	MTHFR
ASAH1	NCAM1
PPP1CA	POMC
CA7	PRKCE
PIM1	PTK2
PIM3	REN
PARP1	SCN1A
ALDH2	SLC25A4
ALDH1A1	VDR
ALDH3A1	ACTG1
CHRM5	ADORA1
CHRM3	APAF1
NOS2	ATF4
CASP3	BIN1
CASP7	C5
PTPRC	CDH5
PTPRF	CDK1
PDE4B	COL4A1
PDE7A	CYP2D6
HMOX1	EPHA1
PTGDR	ERN1
AR	FADD
MAPK8	FOXO3
MAPK10	GNAI1
MGLL	IRF1
GRM2	IRF7
JAK1	KCNB1
TYK2	KDM6A
TMIGD3	KLF4
GCK	LAMC2
CTSC	MAG
CTSF	MMP19
CTSK	RYR2
CTSS	SP1
LIPE	TCF4
CTSB	TNFRSF17
SRC	TUBA4A
KDM4E	TYRO3
TDP2	WNT1
MALT1	XDH
HSD11B1	ADIPOQ
SIRT1	ATXN3
ALOX12	CD59
TLR9	CRYAB
CSF1R	CYP2B6
QPCT	FPR1
NAAA	PRKAB1
RIPK1	TCF7L2
NAT1	UNG
HDAC6	ACTC1
CDK4	ALOX15
BRPF1	BID
TDO2	BMP2
TAAR1	CANX
PPIA	CD163
SIRT2	COL4A3
CNR2	CYP1A2
PTK2B	DLK1
HSP90B1	DRD1
PRKCG	EHMT2
CA7	EIF2S1
CA3	HAVCR2
CA14	HLA-DRA
CA13	HMGA2
CA5B	IL2
CCNB3	LAMA1
CDK1	LAMB2
ECE1	LAMB3
GABRB3	MMP12
GABRA2	MST1
PDE5A	NDUFV1
PDE3A	PDE5A
PDE3B	PPP3CB
TNKS2	PTGER4
TNKS	PXN
CA4	SIRPA
PDE7B	STUB1
EPHX1	TRAF2
PREP	ADH1B
FAP	ATP13A2
GABRB3	B3GAT1
GABRB3	BAD
CYP2C19	C4B
SRD5A1	CALCA
BDKRB2	CCR4
USP10	CD9
USP13	COL4A4
MAPK9	COL4A5
CDK2	ECM1
CXCR2	EPRS1
GSK3A	HBEGF
TERT	HLA-C
FAAH	HLA-DQB1
TTR	IL21
TNNI3K	IRF9
TSPO	ITM2B
PDPK1	KRT19
CA6	LAMA2
CA5A	LAMA3
AURKB	LAMA4
EPHX2	LAMC1
ELANE	MAP2
PDE4D	NDUFS2
CYP17A1	NOX1
SHH	NR2C2
CYP51A1	OAS1
SLC6A4	P2RX2
SLC6A3	P2RY2
HSD11B1	PDIA3
CYP19A1	RTN4
NLRP3	SPG7
PPARA	TFAM
CNR2	TIMP3
AR	TJP2
CYP19A1	TTBK2
ESR1	ACTG2
CHRM2	AKR1A1
SLC6A2	ALOX12
SLC6A4	ALOX5AP
CYP2C19	ANGPTL4
FAAH	CYP2R1
TRPV1	FUT8
NPC1L1	GAS6
NR1H3	GPNMB
RORC	KLF6
SHBG	LAMA5
HMGCR	LGALS1
CYP17A1	MMP11
SREBF2	MMP17
CYP19A1	NFIA
AR	NFIX
CYP51A1	NPC2
RORA	PPP3R1
ESR1	SOAT1
ESR2	SOCS2
PTPN1	THY1
CYP2C19	TRPM1
ACHE	VEGFB
SERPINA6	ACP1
G6PD	CD226
SLC6A2	COL4A6
SLC6A4	DARS2
BCHE	FCGR3B
CHRM2	GPC1
NR1I3	HSPA4
NR1H2	IFNB1
VDR	MFGE8
PTGER1	NDUFA1
PTGER2	NPY2R
TBXAS1	NR2E1
PTGES	NR4A3
DHCR7	P2RX3
PPARD	PPP3CC
SQLE	PTPN3
GLRA1	S1PR5
HSD11B1	SARM1
PTPN6	SOD3
PTPN2	SREBF2
FDFT1	TNFRSF12A
CES2	TNR
NOS2	TRIM21
PPARG	VPS35
UGT2B7	ABCD2
NR3C1	BACH1
POLB	CCL20
NPC1L1	CD6
NR1H3	CD69
RORC	CXCL2
ESR1	DAPK3
ESR2	DBN1
SHBG	DNAJC5
SREBF2	IAPP
HMGCR	IL16
CYP19A1	IL1RL1
AR	KIDINS220
CYP17A1	LAMC3
CYP51A1	MAP1LC3A
RORA	OLIG2
CYP2C19	RAB1A
PTPN1	RYR3
SERPINA6	SMN1
G6PD	SMPD2
ACHE	STX1B
SLC6A4	UBR5
NR1I3	WWP2
CHRM2	CAMP
SLC6A2	CISD2
BCHE	HCRT
NR1H2	KISS1
PTGER1	MLC1
PTGER2	MMP24
TBXAS1	NFYA
PTGES	SCYL1
PPARA	TNFSF14
PPARD	ACKR2
SQLE	BST2
VDR	CALB2
DHCR7	CELF1
PTPN6	DECR1
PTPN2	GRP
FDFT1	IFITM1
HSD11B1	IL18BP
NOS2	MEOX2
PPARG	MR1
UGT2B7	MX1
GLRA1	NAPEPLD
POLB	OXR1
PTGS1	PROK2
PTGS2	RNASE2
HSD11B1	RNF19A
AKT1	RTN3
PPARA	TIMP4
CNR2	TSPAN5
AR	TTBK1
CYP19A1	DCAF1
ESR1	IFNA1
CHRM2	MRC1
ACHE	NLRX1
SLC6A2	OXA1L
SLC6A4	RARRES2
CYP2C19	SAA1
BCHE	SLC23A2
PTPN1	USP33
NR1I3	ARHGEF28
AR	B3GAT2
NPC1L1	GH2
RORC	HCAR2
NR1H3	IL18RAP
SLC6A2	IL23A
PTPN1	PLXNC1
BCHE	RHOD
HMGCR	TLR10
CYP51A1	MT1A
CYP17A1	PIEZO2
ACHE	SRA1
SLC6A4	SSH1
SREBF2	TRIM11
CYP19A1	CXCL14
ESR1	DEFB4A
CYP2C19	H4C1
CHRM2	HCAR1
NR1I3	IBA57
RORA	IL17C
ESR2	MFSD8
SHBG	MMP26
PTPN1	MMP28
AKR1B10	MYLIP
HSD11B1	PPARGC1B
POLB	REG3A
PTPN2	SIRPB1
PLA2G1B	TMEM97
CDC25B	TSPOAP1
RORC	ZC3H12A
PTPRF	ATP6V1G1
ACP1	MMP27
PDE4D	NXPH1
CD81	SELENOS
PTGES	TMEM119
AR	USP42
NOS2	CNTNAP5
CDC25A	NPAS4
CES2	GRINA
PREP	RFTN1
FABP1	RNASE6
PTPN6	CCL23
PPARG	ZCWPW1
SCD	ATG16L2
LTB4R	CLEC5A
PTGS2	ANKRD55
FNTA FNTB	PPP3R2
HSD11B2	BPIFB4
PPARA	DLEU1
PPARD	WT1-AS
PRKCH	KIR2DL2
PTPN11	MIR22HG
FABP4	MIR140
FABP3	MIR145
FABP5	MIR27A
ESR2	MIR10B
CYP19A1	MIR214
NR3C2	MIR32
FAAH	MIR34A
SERPINA6	MIRLET7D
SHBG	MT-RNR2
G6PD	CYTOR
CYP51A1	DLEU2
TERT	MIR10A
PTGS1	MIR125B1
PTGER2	MIR127
HMGCR	MIR135A1
SIGMAR1	MIR148B
CYP17A1	MIR23A
NR3C1	MIR30C1
ALOX5	MIR342
NR1H4	MIR34B
GPBAR1	MIR9-1
NR1H3	HULC
PTGER4	MIR125B2
TLR9	MIR199A1
ALOX5AP	MIR200A
TOP1	MIR212
TOP2A	MIR31
PGR	MIR455
ESR1	MIR101-1
BCHE	MIR134
FFAR1	MIR199A2
SRD5A2	MIR331
PTGDR2	MIR33A
PTGDR	MIR340
PTGER1	MIR409
GRIK1	MIR99B
CHRM2	MIRLET7E
GRIK2	ST20-AS1
PTGIR	CASC15
SLC10A2	HAGLR
SLC10A1	IFNG-AS1
BACE1	KIR2DS2
IL6	MIR128-1
GLUL	MIR181A1
RORA	MIR187
SLC6A3	MIR28
NPC1L1	MIR29C
NR1H3	MIR301A
RORC	MIR31HG
SHBG	MIR497
HMGCR	MIR95
CYP17A1	NORAD
SREBF2	SNHG16
CYP19A1	KLF3-AS1
AR	MIR100HG
CYP51A1	MIR367
RORA	MIR659
ESR1	HAR1B
ESR2	MIR224
PTPN1	MIR382
CYP2C19	MIR450B
ACHE	MIR495
SERPINA6	MIR500A
G6PD	MIR518E
SLC6A2	MIR760
SLC6A4	MIR9-2
BCHE	MIR9-3
CHRM2	MT-TL1
NR1I3	MTRNR2L1
NR1H2	MIR101-2
VDR	MIR124-2
PTGER1	MIR30C2
PTGER2	MIR411
TBXAS1	PCAT2
PTGES	CRMA
DHCR7	MIR194-2
PPARD	MIR3187
SQLE	MIR637
GLRA1	SNORD22
HSD11B1	SNORD94
PTPN6	BANCR
PTPN2	LINC01152
FDFT1	MIR3615
CES2	MIR4496
NOS2	SNORD44
PPARG	FBXW7-AS1
UGT2B7	LOC654780
NR3C1	MIR147B
POLB	MIR3074
CYP19A1	MIR3916
AR	MIR4732
NR1H3	SCARNA9
ESR1	MIR2682
ESR2	MT-TP
SHBG	MIR1303
SREBF2	MIR4772
NPC1L1	MIR4528
CYP17A1	MIR4721
CYP51A1	SIX3-AS1
HMGCR	SNORD76
RORC	EPHA1-AS1
DRD2	MIR3064
PPARA	MIR365B
HSD11B1	MIR4692
SLC6A4	MIR4709
CHRM2	MIR1258
CYP2C19	MIR23C
NR1I3	MIR2681
RORA	MIR3132
CA2	MIR3682
CA1	MIR4296
SERPINA6	MIR4491
OPRM1	MIR6731
SLC6A2	MIR1182
ICMT	MIR4508
CA7	MIR4723
CA3	MIR1202
CA6	MIR4436A
CA12	MIR4506
CA14	TRK-TTT3-5
CA9	MIR6751
CA4	TRR-TCT2-1
CA13	LOC111365141
CA5B	LOC126861242
HSD17B2	MIR6866
HMOX1	AD10
BRD4	LOC130068621
EPHX2	MSBP2
MAP3K14	LOC129388763
UGT2B7	LOC129932680
JAK3
JAK1
JAK2
TYK2
NPY5R
PTPN1
PDE10A
PIM1
PIM3
CYP11B1
CYP11B2
PARP1
CDC7
PTGER2
TYMS
EGFR
MAPK1
LTA4H

## Sheet: Table S8
Supplementary data Table S8 Core targets from the Protein-Protein Interaction (PPI) network ranked by degree centrality.
1	TNF	Degree: 55.0
2	AKT1	Degree: 50.0
3	PPARG	Degree: 44.0
4	PTGS2	Degree: 42.0
5	STAT3	Degree: 41.0
6	MAPK3	Degree: 37.0
7	MMP9	Degree: 36.0
8	MTOR	Degree: 29.0
9	GSK3B	Degree: 28.0
10	PRKCA	Degree: 25.0
11	PPARA	Degree: 24.0
12	MAPK14	Degree: 23.0
13	JAK2	Degree: 22.0
14	MMP2	Degree: 22.0
15	DRD2	Degree: 22.0
16	MAPK8	Degree: 21.0
17	PDGFRB	Degree: 20.0
18	AGTR1	Degree: 19.0
19	NTRK1	Degree: 19.0
20	PTPN11	Degree: 19.0
21	PIK3CA	Degree: 19.0
22	PPARD	Degree: 18.0
23	CNR1	Degree: 18.0
24	GRM5	Degree: 18.0
25	PLA2G4A	Degree: 17.0
26	ABL1	Degree: 17.0
27	IKBKB	Degree: 16.0
28	NLRP3	Degree: 16.0
29	CSF1R	Degree: 16.0
30	PTGS1	Degree: 15.0
31	MMP3	Degree: 15.0
32	ALOX5	Degree: 15.0
33	PRKCB	Degree: 15.0
34	TERT	Degree: 15.0
35	NOS2	Degree: 14.0
36	IDO1	Degree: 14.0
37	BACE1	Degree: 14.0
38	OPRM1	Degree: 13.0
39	GRM1	Degree: 13.0
40	TRPV1	Degree: 12.0
41	CHUK	Degree: 12.0
42	MMP1	Degree: 12.0
43	CCR5	Degree: 12.0
44	ADORA2A	Degree: 12.0
45	PTGER4	Degree: 11.0
46	SHH	Degree: 11.0
47	CCR1	Degree: 10.0
48	SREBF2	Degree: 10.0
49	F2	Degree: 9.0
50	GRM2	Degree: 9.0
51	ACHE	Degree: 9.0
52	PRKCE	Degree: 8.0
53	MMP12	Degree: 8.0
54	GRIA2	Degree: 8.0
55	SMO	Degree: 8.0
56	MMP8	Degree: 7.0
57	MMP10	Degree: 7.0
58	S1PR1	Degree: 7.0
59	ADORA1	Degree: 7.0
60	PTGER3	Degree: 6.0
61	NR1H3	Degree: 6.0
62	BCHE	Degree: 6.0
63	ALOX5AP	Degree: 6.0
64	ALOX12	Degree: 6.0
65	NR1H2	Degree: 5.0
66	FABP3	Degree: 5.0
67	GABBR1	Degree: 5.0
68	SIGMAR1	Degree: 5.0
69	G6PD	Degree: 5.0
70	LRRK2	Degree: 5.0
71	PTGER2	Degree: 4.0
72	ROCK2	Degree: 4.0
73	CYP27B1	Degree: 4.0
74	GPBAR1	Degree: 4.0
75	CNR2	Degree: 4.0
76	PREP	Degree: 3.0
77	F10	Degree: 2.0
78	ADORA3	Degree: 2.0
79	ACP1	Degree: 2.0

## Sheet: Table S9
Supplementary data Table S9 Gene Ontology (GO) enrichment analysis of the predicted targets.
Category	Term	Genes	Count	List Total	Pop Hits	Pop Total	P-Value	Benjamini	Fold Enrichment	Bonferroni	FDR	Fisher Exact
GOTERM_BP_DIRECT	inflammatory response	0.25	20	80	432	19478	6.59e-15	1.17e-11	11.27	1.17e-11	1.07e-11	5.24e-16
GOTERM_BP_DIRECT	positive regulation of ERK1 and ERK2 cascade	0.1625	13	80	207	19478	4.14e-11	2.45e-08	15.29	7.37e-08	2.23e-08	2.55e-12
GOTERM_BP_DIRECT	positive regulation of phosphatidylinositol 3-kinase/protein kinase B signal transduction	0.15	12	80	204	19478	6.16e-10	2.74e-07	14.32	1.1e-06	2.49e-07	4.07e-11
GOTERM_BP_DIRECT	positive regulation of canonical NF-kappaB signal transduction	0.0875	7	80	32	19478	3.06e-09	1.09e-06	53.26	5.44e-06	9.9e-07	4.67e-11
GOTERM_BP_DIRECT	protein autophosphorylation	0.0875	7	80	33	19478	3.72e-09	1.1e-06	51.65	6.63e-06	1.01e-06	5.91e-11
GOTERM_BP_DIRECT	phosphatidylinositol 3-kinase/protein kinase B signal transduction	0.125	10	80	143	19478	6.4e-09	1.63e-06	17.03	1.14e-05	1.48e-06	3.52e-10
GOTERM_BP_DIRECT	T cell costimulation	0.275	22	80	1205	19478	8.27e-09	1.84e-06	4.45	1.47e-05	1.68e-06	1.82e-09
GOTERM_BP_DIRECT	negative regulation of inflammatory response	0.125	10	80	154	19478	1.23e-08	2.42e-06	15.81	2.18e-05	2.21e-06	7.29e-10
GOTERM_BP_DIRECT	positive regulation of MAPK cascade	0.0875	7	80	41	19478	1.47e-08	2.62e-06	41.57	2.62e-05	2.39e-06	3.03e-10
GOTERM_BP_DIRECT	JNK cascade	0.15	12	80	288	19478	2.26e-08	3.66e-06	10.14	4.03e-05	3.33e-06	2.14e-09
GOTERM_BP_DIRECT	extracellular matrix disassembly	0.0875	7	80	47	19478	3.45e-08	5.12e-06	36.26	6.15e-05	4.66e-06	8.31e-10
GOTERM_BP_DIRECT	positive regulation of protein phosphorylation	0.1125	9	80	126	19478	4.35e-08	5.96e-06	17.39	7.75e-05	5.42e-06	2.34e-09
GOTERM_BP_DIRECT	negative regulation of gene expression	0.15	12	80	310	19478	4.8e-08	6.1e-06	9.42	8.55e-05	5.56e-06	4.9e-09
GOTERM_BP_DIRECT	positive regulation of protein metabolic process	0.075	6	80	26	19478	5.94e-08	7.05e-06	56.19	0.000106	6.41e-06	8.55e-10
GOTERM_BP_DIRECT	negative regulation of cholesterol storage	0.0625	5	80	11	19478	8.09e-08	9e-06	110.67	0.000144	8.19e-06	4.67e-10
GOTERM_BP_DIRECT	negative regulation of cell population proliferation	0.1625	13	80	433	19478	1.67e-07	1.75e-05	7.31	0.000297	1.59e-05	2.21e-08
GOTERM_BP_DIRECT	regulation of synaptic transmission, glutamatergic	0.075	6	80	32	19478	1.78e-07	1.76e-05	45.65	0.000318	1.61e-05	3.3e-09
GOTERM_BP_DIRECT	epidermal growth factor receptor signaling pathway	0.1	8	80	103	19478	2e-07	1.84e-05	18.91	0.000355	1.67e-05	9.82e-09
GOTERM_BP_DIRECT	protein phosphorylation	0.1375	11	80	282	19478	2.06e-07	1.84e-05	9.5	0.000367	1.67e-05	2.09e-08
GOTERM_BP_DIRECT	regulation of cell population proliferation	0.1125	9	80	157	19478	2.39e-07	2.03e-05	13.96	0.000426	1.85e-05	1.62e-08
GOTERM_BP_DIRECT	regulation of circadian rhythm	0.0875	7	80	67	19478	3.01e-07	2.43e-05	25.44	0.000536	2.22e-05	1.08e-08
GOTERM_BP_DIRECT	excitatory postsynaptic potential	0.0875	7	80	70	19478	3.91e-07	3.03e-05	24.35	0.000697	2.76e-05	1.47e-08
GOTERM_BP_DIRECT	positive regulation of gene expression	0.1625	13	80	489	19478	6.1e-07	4.42e-05	6.47	0.00109	4.02e-05	9.14e-08
GOTERM_BP_DIRECT	positive regulation of fever generation	0.05	4	80	5	19478	6.38e-07	4.42e-05	194.78	0.00114	4.02e-05	1.31e-09
GOTERM_BP_DIRECT	hormone-mediated signaling pathway	0.075	6	80	41	19478	6.45e-07	4.42e-05	35.63	0.00115	4.02e-05	1.59e-08
GOTERM_BP_DIRECT	peptidyl-serine phosphorylation	0.0875	7	80	77	19478	6.92e-07	4.56e-05	22.13	0.00123	4.15e-05	2.88e-08
GOTERM_BP_DIRECT	cellular response to prostaglandin E stimulus	0.0625	5	80	18	19478	7.34e-07	4.67e-05	67.63	0.00131	4.25e-05	8.46e-09
GOTERM_BP_DIRECT	response to xenobiotic stimulus	0.125	10	80	255	19478	9.09e-07	5.58e-05	9.55	0.00162	5.08e-05	9.14e-08
GOTERM_BP_DIRECT	positive regulation of nitric oxide biosynthetic process	0.075	6	80	47	19478	1.3e-06	7.69e-05	31.08	0.00231	7e-05	3.72e-08
GOTERM_BP_DIRECT	protein autophosphorylation	0.1	8	80	137	19478	1.39e-06	7.97e-05	14.22	0.00247	7.25e-05	9.23e-08
GOTERM_BP_DIRECT	negative regulation of cytokine production involved in inflammatory response	0.075	6	80	53	19478	2.38e-06	0.000132	27.56	0.00423	0.00012	7.81e-08
GOTERM_BP_DIRECT	positive regulation of smooth muscle cell proliferation	0.075	6	80	54	19478	2.61e-06	0.000141	27.05	0.00464	0.000128	8.76e-08
GOTERM_BP_DIRECT	protein import into nucleus	0.0875	7	80	106	19478	4.54e-06	0.000234	16.08	0.00805	0.000213	2.65e-07
GOTERM_BP_DIRECT	extracellular matrix organization	0.1	8	80	164	19478	4.6e-06	0.000234	11.88	0.00816	0.000213	3.69e-07
GOTERM_BP_DIRECT	positive regulation of miRNA transcription	0.075	6	80	61	19478	4.81e-06	0.000238	23.95	0.00853	0.000216	1.84e-07
GOTERM_BP_DIRECT	glucose metabolic process	0.075	6	80	64	19478	6.1e-06	0.000294	22.83	0.0108	0.000267	2.46e-07
GOTERM_BP_DIRECT	phospholipase C-activating G protein-coupled receptor signaling pathway	0.0875	7	80	113	19478	6.57e-06	0.000308	15.08	0.0116	0.00028	4.11e-07
GOTERM_BP_DIRECT	negative regulation of apoptotic process	0.15	12	80	515	19478	7.07e-06	0.000323	5.67	0.0125	0.000294	1.21e-06
GOTERM_BP_DIRECT	cellular response to stress	0.0625	5	80	32	19478	8.27e-06	0.000366	38.04	0.0146	0.000333	1.9e-07
GOTERM_BP_DIRECT	insulin receptor signaling pathway	0.0875	7	80	118	19478	8.43e-06	0.000366	14.44	0.0149	0.000333	5.52e-07
GOTERM_BP_DIRECT	Bergmann glial cell differentiation	0.05	4	80	11	19478	1.04e-05	0.000428	88.54	0.0183	0.00039	8.52e-08
GOTERM_BP_DIRECT	cellular response to UV-A	0.05	4	80	11	19478	1.04e-05	0.000428	88.54	0.0183	0.00039	8.52e-08
GOTERM_BP_DIRECT	lipopolysaccharide-mediated signaling pathway	0.0625	5	80	36	19478	1.34e-05	0.000529	33.82	0.0235	0.000482	3.51e-07
GOTERM_BP_DIRECT	lipoxygenase pathway	0.05	4	80	12	19478	1.38e-05	0.000532	81.16	0.0242	0.000485	1.27e-07
GOTERM_BP_DIRECT	insulin-like growth factor receptor signaling pathway	0.075	6	80	81	19478	1.94e-05	0.000704	18.04	0.034	0.00064	1.01e-06
GOTERM_BP_DIRECT	intracellular signal transduction	0.1375	11	80	470	19478	1.98e-05	0.000704	5.7	0.0346	0.00064	3.36e-06
GOTERM_BP_DIRECT	peptidyl-threonine phosphorylation	0.0625	5	80	40	19478	2.05e-05	0.000715	30.43	0.0358	0.000651	6.05e-07
GOTERM_BP_DIRECT	negative regulation of macrophage derived foam cell differentiation	0.05	4	80	14	19478	2.26e-05	0.000775	69.56	0.0395	0.000705	2.56e-07
GOTERM_BP_DIRECT	ephrin receptor signaling pathway	0.075	6	80	85	19478	2.46e-05	0.000825	17.19	0.0428	0.000751	1.34e-06
GOTERM_BP_DIRECT	positive regulation of protein import into nucleus	0.0625	5	80	43	19478	2.74e-05	0.000904	28.31	0.0477	0.000823	8.77e-07
GOTERM_BP_DIRECT	negative regulation of macroautophagy	0.05	4	80	15	19478	2.82e-05	0.000913	64.93	0.049	0.000831	3.48e-07
GOTERM_BP_DIRECT	response to amyloid-beta	0.05	4	80	16	19478	3.46e-05	0.0011	60.87	0.0598	0.001	4.62e-07
GOTERM_BP_DIRECT	proteolysis	0.15	12	80	615	19478	3.66e-05	0.00114	4.75	0.0632	0.00104	7.48e-06
GOTERM_BP_DIRECT	mRNA transcription by RNA polymerase II	0.0625	5	80	48	19478	4.26e-05	0.00129	25.36	0.073	0.00117	1.54e-06
GOTERM_BP_DIRECT	adenylate cyclase-activating G protein-coupled receptor signaling pathway	0.0875	7	80	157	19478	4.26e-05	0.00129	10.86	0.0731	0.00117	3.75e-06
GOTERM_BP_DIRECT	positive regulation of cyclase activity	0.0375	3	80	3	19478	4.86e-05	0.00144	243.47	0.0829	0.00131	6.67e-08
GOTERM_BP_DIRECT	vasodilation	0.0625	5	80	51	19478	5.42e-05	0.00157	23.87	0.092	0.00143	2.09e-06
GOTERM_BP_DIRECT	positive regulation of apoptotic process	0.1125	9	80	328	19478	5.48e-05	0.00157	6.68	0.093	0.00143	7.92e-06
GOTERM_BP_DIRECT	positive regulation of lipid biosynthetic process	0.05	4	80	19	19478	5.94e-05	0.00168	51.26	0.1	0.00153	9.76e-07
GOTERM_BP_DIRECT	positive regulation of vascular associated smooth muscle cell proliferation	0.0625	5	80	53	19478	6.31e-05	0.00176	22.97	0.106	0.0016	2.53e-06
GOTERM_BP_DIRECT	apoptotic process	0.15	12	80	656	19478	6.56e-05	0.0018	4.45	0.11	0.00163	1.43e-05
GOTERM_BP_DIRECT	cellular response to tumor necrosis factor	0.075	6	80	108	19478	7.77e-05	0.00209	13.53	0.129	0.00191	5.44e-06
GOTERM_BP_DIRECT	lipid metabolic process	0.1	8	80	262	19478	9.34e-05	0.00248	7.43	0.153	0.00226	1.21e-05
GOTERM_BP_DIRECT	positive regulation of insulin secretion	0.0625	5	80	59	19478	9.63e-05	0.00252	20.63	0.158	0.00229	4.33e-06
GOTERM_BP_DIRECT	calcium-mediated signaling	0.075	6	80	115	19478	0.000105	0.0027	12.7	0.17	0.00246	7.82e-06
GOTERM_BP_DIRECT	glucose homeostasis	0.075	6	80	117	19478	0.000113	0.00289	12.49	0.183	0.00263	8.64e-06
GOTERM_BP_DIRECT	phosphorylation	0.05	4	80	24	19478	0.000122	0.00298	40.58	0.196	0.00271	2.63e-06
GOTERM_BP_DIRECT	negative regulation of proteolysis	0.05	4	80	24	19478	0.000122	0.00298	40.58	0.196	0.00271	2.63e-06
GOTERM_BP_DIRECT	stress-activated MAPK cascade	0.05	4	80	24	19478	0.000122	0.00298	40.58	0.196	0.00271	2.63e-06
GOTERM_BP_DIRECT	positive regulation of fatty acid metabolic process	0.0375	3	80	5	19478	0.000161	0.00388	146.09	0.25	0.00353	6.63e-07
GOTERM_BP_DIRECT	response to oxidative stress	0.075	6	80	128	19478	0.000173	0.00411	11.41	0.265	0.00374	1.45e-05
GOTERM_BP_DIRECT	heart development	0.0875	7	80	211	19478	0.000217	0.00496	8.08	0.32	0.00452	2.58e-05
GOTERM_BP_DIRECT	regulation of metabolic process	0.05	4	80	29	19478	0.000217	0.00496	33.58	0.321	0.00452	5.79e-06
GOTERM_BP_DIRECT	negative regulation of blood pressure	0.05	4	80	29	19478	0.000217	0.00496	33.58	0.321	0.00452	5.79e-06
GOTERM_BP_DIRECT	negative regulation of miRNA transcription	0.05	4	80	30	19478	0.000241	0.00536	32.46	0.349	0.00488	6.67e-06
GOTERM_BP_DIRECT	negative regulation of bicellular tight junction assembly	0.0375	3	80	6	19478	0.000241	0.00536	121.74	0.349	0.00488	1.32e-06
GOTERM_BP_DIRECT	response to lipopolysaccharide	0.075	6	80	140	19478	0.000263	0.00577	10.43	0.374	0.00525	2.4e-05
GOTERM_BP_DIRECT	cellular response to hypoxia	0.075	6	80	141	19478	0.000271	0.00589	10.36	0.383	0.00536	2.5e-05
GOTERM_BP_DIRECT	cytokine-mediated signaling pathway	0.075	6	80	142	19478	0.00028	0.00601	10.29	0.393	0.00547	2.6e-05
GOTERM_BP_DIRECT	apoptotic signaling pathway	0.0625	5	80	78	19478	0.000285	0.00603	15.61	0.398	0.00549	1.72e-05
GOTERM_BP_DIRECT	cellular response to mechanical stimulus	0.0625	5	80	80	19478	0.000314	0.00657	15.22	0.428	0.00598	1.95e-05
GOTERM_BP_DIRECT	positive regulation of cholesterol transport	0.0375	3	80	7	19478	0.000337	0.00673	104.35	0.451	0.00613	2.31e-06
GOTERM_BP_DIRECT	negative regulation of acute inflammatory response	0.0375	3	80	7	19478	0.000337	0.00673	104.35	0.451	0.00613	2.31e-06
GOTERM_BP_DIRECT	negative regulation of response to endoplasmic reticulum stress	0.0375	3	80	7	19478	0.000337	0.00673	104.35	0.451	0.00613	2.31e-06
GOTERM_BP_DIRECT	positive regulation of fatty acid oxidation	0.0375	3	80	7	19478	0.000337	0.00673	104.35	0.451	0.00613	2.31e-06
GOTERM_BP_DIRECT	positive regulation of canonical NF-kappaB signal transduction	0.0875	7	80	232	19478	0.00036	0.00713	7.35	0.474	0.00649	4.72e-05
GOTERM_BP_DIRECT	positive regulation of reactive oxygen species metabolic process	0.05	4	80	35	19478	0.000383	0.00749	27.83	0.494	0.00681	1.25e-05
GOTERM_BP_DIRECT	regulation of postsynaptic membrane potential	0.05	4	80	36	19478	0.000416	0.00806	27.05	0.524	0.00733	1.41e-05
GOTERM_BP_DIRECT	rhythmic process	0.0625	5	80	87	19478	0.000432	0.00827	13.99	0.537	0.00753	2.92e-05
GOTERM_BP_DIRECT	chromatin remodeling	0.1375	11	80	686	19478	0.000443	0.00829	3.9	0.545	0.00754	0.00011
GOTERM_BP_DIRECT	negative regulation of signaling receptor activity	0.0375	3	80	8	19478	0.000448	0.00829	91.3	0.55	0.00754	3.68e-06
GOTERM_BP_DIRECT	negative regulation of type II interferon-mediated signaling pathway	0.0375	3	80	8	19478	0.000448	0.00829	91.3	0.55	0.00754	3.68e-06
GOTERM_BP_DIRECT	positive regulation of D-glucose import	0.05	4	80	37	19478	0.000452	0.00829	26.32	0.553	0.00754	1.57e-05
GOTERM_BP_DIRECT	negative regulation of transcription by RNA polymerase II	0.1625	13	80	958	19478	0.000457	0.00829	3.3	0.557	0.00755	0.000134
GOTERM_BP_DIRECT	regulation of lipid storage	0.0375	3	80	9	19478	0.000574	0.01	81.16	0.64	0.00912	5.51e-06
GOTERM_BP_DIRECT	adenylate cyclase-inhibiting G protein-coupled glutamate receptor signaling pathway	0.0375	3	80	9	19478	0.000574	0.01	81.16	0.64	0.00912	5.51e-06
GOTERM_BP_DIRECT	G protein-coupled adenosine receptor signaling pathway	0.0375	3	80	9	19478	0.000574	0.01	81.16	0.64	0.00912	5.51e-06
GOTERM_BP_DIRECT	regulation of establishment of endothelial barrier	0.0375	3	80	9	19478	0.000574	0.01	81.16	0.64	0.00912	5.51e-06
GOTERM_BP_DIRECT	cell differentiation	0.1375	11	80	713	19478	0.000598	0.0103	3.76	0.655	0.0094	0.000154
GOTERM_BP_DIRECT	cellular response to virus	0.0625	5	80	96	19478	0.000627	0.0107	12.68	0.673	0.00977	4.7e-05
GOTERM_BP_DIRECT	regulation of neuroinflammatory response	0.0375	3	80	10	19478	0.000716	0.0119	73.04	0.721	0.0108	7.84e-06
GOTERM_BP_DIRECT	response to nematode	0.0375	3	80	10	19478	0.000716	0.0119	73.04	0.721	0.0108	7.84e-06
GOTERM_BP_DIRECT	angiogenesis	0.0875	7	80	267	19478	0.000755	0.0124	6.38	0.74	0.0113	0.000114
GOTERM_BP_DIRECT	regulation of inflammatory response	0.0625	5	80	101	19478	0.000759	0.0124	12.05	0.742	0.0113	5.99e-05
GOTERM_BP_DIRECT	response to hypoxia	0.075	6	80	178	19478	0.000786	0.0127	8.21	0.754	0.0116	9.19e-05
GOTERM_BP_DIRECT	embryo implantation	0.05	4	80	45	19478	0.000806	0.0128	21.64	0.762	0.0117	3.46e-05
GOTERM_BP_DIRECT	peptidyl-tyrosine phosphorylation	0.05	4	80	45	19478	0.000806	0.0128	21.64	0.762	0.0117	3.46e-05
GOTERM_BP_DIRECT	regulation of actin cytoskeleton organization	0.0625	5	80	104	19478	0.000848	0.0133	11.71	0.779	0.0121	6.89e-05
GOTERM_BP_DIRECT	regulation of insulin secretion	0.05	4	80	46	19478	0.00086	0.0133	21.17	0.784	0.0121	3.78e-05
GOTERM_BP_DIRECT	cellular response to reactive oxygen species	0.05	4	80	46	19478	0.00086	0.0133	21.17	0.784	0.0121	3.78e-05
GOTERM_BP_DIRECT	regulation of cytokine production involved in inflammatory response	0.0375	3	80	11	19478	0.000872	0.0133	66.4	0.789	0.0121	1.08e-05
GOTERM_BP_DIRECT	leukotriene biosynthetic process	0.0375	3	80	11	19478	0.000872	0.0133	66.4	0.789	0.0121	1.08e-05
GOTERM_BP_DIRECT	cellular response to amyloid-beta	0.05	4	80	47	19478	0.000916	0.0138	20.72	0.804	0.0126	4.11e-05
GOTERM_BP_DIRECT	anoikis	0.0375	3	80	12	19478	0.00104	0.0156	60.87	0.844	0.0142	1.43e-05
GOTERM_BP_DIRECT	positive regulation of tumor necrosis factor production	0.0625	5	80	112	19478	0.00112	0.0166	10.87	0.863	0.0151	9.8e-05
GOTERM_BP_DIRECT	response to activity	0.05	4	80	51	19478	0.00116	0.0171	19.1	0.874	0.0156	5.69e-05
GOTERM_BP_DIRECT	response to ethanol	0.0625	5	80	114	19478	0.00119	0.0174	10.68	0.881	0.0158	0.000107
GOTERM_BP_DIRECT	positive regulation of protein-containing complex assembly	0.05	4	80	52	19478	0.00123	0.0175	18.73	0.888	0.016	6.15e-05
GOTERM_BP_DIRECT	peptidyl-tyrosine autophosphorylation	0.0375	3	80	13	19478	0.00123	0.0175	56.19	0.888	0.016	1.85e-05
GOTERM_BP_DIRECT	prepulse inhibition	0.0375	3	80	13	19478	0.00123	0.0175	56.19	0.888	0.016	1.85e-05
GOTERM_BP_DIRECT	G protein-coupled receptor signaling pathway	0.15	12	80	927	19478	0.00125	0.0176	3.15	0.892	0.016	0.000382
GOTERM_BP_DIRECT	energy homeostasis	0.05	4	80	53	19478	0.0013	0.0182	18.38	0.901	0.0166	6.63e-05
GOTERM_BP_DIRECT	platelet-derived growth factor receptor-beta signaling pathway	0.05	4	80	54	19478	0.00137	0.0189	18.04	0.913	0.0172	7.14e-05
GOTERM_BP_DIRECT	G protein-coupled receptor signaling pathway, coupled to cyclic nucleotide second messenger	0.05	4	80	54	19478	0.00137	0.0189	18.04	0.913	0.0172	7.14e-05
GOTERM_BP_DIRECT	G protein-coupled glutamate receptor signaling pathway	0.0375	3	80	14	19478	0.00143	0.0193	52.17	0.922	0.0176	2.35e-05
GOTERM_BP_DIRECT	response to angiotensin	0.0375	3	80	14	19478	0.00143	0.0193	52.17	0.922	0.0176	2.35e-05
GOTERM_BP_DIRECT	regulation of ossification	0.0375	3	80	14	19478	0.00143	0.0193	52.17	0.922	0.0176	2.35e-05
GOTERM_BP_DIRECT	positive regulation of NF-kappaB transcription factor activity	0.0625	5	80	120	19478	0.00144	0.0193	10.14	0.923	0.0176	0.000136
GOTERM_BP_DIRECT	tumor necrosis factor-mediated signaling pathway	0.05	4	80	56	19478	0.00152	0.0203	17.39	0.934	0.0184	8.24e-05
GOTERM_BP_DIRECT	response to mechanical stimulus	0.05	4	80	57	19478	0.0016	0.0212	17.09	0.943	0.0193	8.83e-05
GOTERM_BP_DIRECT	positive regulation of programmed cell death	0.0375	3	80	15	19478	0.00165	0.0213	48.69	0.947	0.0193	2.93e-05
GOTERM_BP_DIRECT	phosphatidylcholine acyl-chain remodeling	0.0375	3	80	15	19478	0.00165	0.0213	48.69	0.947	0.0193	2.93e-05
GOTERM_BP_DIRECT	detection of mechanical stimulus involved in sensory perception of pain	0.0375	3	80	15	19478	0.00165	0.0213	48.69	0.947	0.0193	2.93e-05
GOTERM_BP_DIRECT	regulation of dopamine secretion	0.0375	3	80	16	19478	0.00188	0.0236	45.65	0.965	0.0214	3.59e-05
GOTERM_BP_DIRECT	striated muscle cell differentiation	0.0375	3	80	16	19478	0.00188	0.0236	45.65	0.965	0.0214	3.59e-05
GOTERM_BP_DIRECT	fatty acid oxidation	0.0375	3	80	16	19478	0.00188	0.0236	45.65	0.965	0.0214	3.59e-05
GOTERM_BP_DIRECT	chemotaxis	0.0625	5	80	129	19478	0.00188	0.0236	9.44	0.965	0.0214	0.00019
GOTERM_BP_DIRECT	adenylate cyclase-inhibiting G protein-coupled receptor signaling pathway	0.05	4	80	61	19478	0.00195	0.0243	15.97	0.969	0.0221	0.000115
GOTERM_BP_DIRECT	behavioral response to pain	0.0375	3	80	17	19478	0.00212	0.0261	42.97	0.977	0.0237	4.35e-05
GOTERM_BP_DIRECT	signal transduction in response to DNA damage	0.0375	3	80	17	19478	0.00212	0.0261	42.97	0.977	0.0237	4.35e-05
GOTERM_BP_DIRECT	signal transduction	0.175	14	80	1308	19478	0.0022	0.0269	2.61	0.98	0.0244	0.000816
GOTERM_BP_DIRECT	cellular response to amino acid stimulus	0.05	4	80	64	19478	0.00224	0.0271	15.22	0.982	0.0247	0.000139
GOTERM_BP_DIRECT	positive regulation of DNA-templated transcription	0.125	10	80	714	19478	0.00237	0.0283	3.41	0.985	0.0257	0.000668
GOTERM_BP_DIRECT	astrocyte activation	0.0375	3	80	18	19478	0.00238	0.0283	40.58	0.986	0.0257	5.21e-05
GOTERM_BP_DIRECT	negative regulation of systemic arterial blood pressure	0.0375	3	80	18	19478	0.00238	0.0283	40.58	0.986	0.0257	5.21e-05
GOTERM_BP_DIRECT	positive regulation of interleukin-1 beta production	0.05	4	80	66	19478	0.00245	0.0286	14.76	0.987	0.0261	0.000157
GOTERM_BP_DIRECT	positive regulation of neuron apoptotic process	0.05	4	80	66	19478	0.00245	0.0286	14.76	0.987	0.0261	0.000157
GOTERM_BP_DIRECT	positive regulation of endothelial cell migration	0.05	4	80	67	19478	0.00255	0.0297	14.54	0.989	0.027	0.000166
GOTERM_BP_DIRECT	cellular response to retinoic acid	0.05	4	80	69	19478	0.00278	0.0321	14.11	0.993	0.0292	0.000186
GOTERM_BP_DIRECT	cell surface receptor signaling pathway	0.0875	7	80	347	19478	0.00286	0.0328	4.91	0.994	0.0299	0.000559
GOTERM_BP_DIRECT	prostaglandin biosynthetic process	0.0375	3	80	20	19478	0.00294	0.0336	36.52	0.995	0.0306	7.23e-05
GOTERM_BP_DIRECT	circadian rhythm	0.05	4	80	71	19478	0.00301	0.0341	13.72	0.995	0.0311	0.000208
GOTERM_BP_DIRECT	temperature homeostasis	0.0375	3	80	21	19478	0.00324	0.0366	34.78	0.997	0.0333	8.41e-05
GOTERM_BP_DIRECT	detection of temperature stimulus involved in sensory perception of pain	0.0375	3	80	22	19478	0.00356	0.0399	33.2	0.998	0.0363	9.71e-05
GOTERM_BP_DIRECT	cell population proliferation	0.0625	5	80	155	19478	0.00365	0.0406	7.85	0.999	0.0369	0.000445
GOTERM_BP_DIRECT	negative regulation of neuron apoptotic process	0.0625	5	80	157	19478	0.00382	0.0422	7.75	0.999	0.0384	0.000472
GOTERM_BP_DIRECT	Fc-gamma receptor signaling pathway involved in phagocytosis	0.0375	3	80	23	19478	0.00389	0.0427	31.76	0.999	0.0389	0.000111
GOTERM_BP_DIRECT	positive regulation of angiogenesis	0.0625	5	80	161	19478	0.00418	0.0456	7.56	0.999	0.0415	0.000529
GOTERM_BP_DIRECT	decidualization	0.0375	3	80	25	19478	0.00459	0.0498	29.22	1.00e+0	0.0453	0.000144
GOTERM_BP_DIRECT	cellular response to starvation	0.05	4	80	85	19478	0.005	0.0539	11.46	1.00e+0	0.049	0.000415
GOTERM_BP_DIRECT	cell chemotaxis	0.05	4	80	87	19478	0.00533	0.0568	11.19	1.00e+0	0.0517	0.000453
GOTERM_BP_DIRECT	locomotory behavior	0.05	4	80	87	19478	0.00533	0.0568	11.19	1.00e+0	0.0517	0.000453
GOTERM_BP_DIRECT	positive regulation of cholesterol efflux	0.0375	3	80	28	19478	0.00573	0.0608	26.09	1.00e+0	0.0553	0.000203
GOTERM_BP_DIRECT	calcium ion transport	0.05	4	80	90	19478	0.00586	0.0617	10.82	1.00e+0	0.0561	0.000516
GOTERM_BP_DIRECT	microglial cell activation	0.0375	3	80	29	19478	0.00614	0.0636	25.19	1.00e+0	0.0579	0.000226
GOTERM_BP_DIRECT	nuclear receptor-mediated steroid hormone signaling pathway	0.0375	3	80	29	19478	0.00614	0.0636	25.19	1.00e+0	0.0579	0.000226
GOTERM_BP_DIRECT	positive regulation of oligodendrocyte differentiation	0.0375	3	80	29	19478	0.00614	0.0636	25.19	1.00e+0	0.0579	0.000226
GOTERM_BP_DIRECT	cellular response to insulin stimulus	0.05	4	80	94	19478	0.00661	0.068	10.36	1.00e+0	0.0619	0.000608
GOTERM_BP_DIRECT	platelet-derived growth factor receptor signaling pathway	0.0375	3	80	33	19478	0.00791	0.0804	22.13	1.00e+0	0.0732	0.000333
GOTERM_BP_DIRECT	positive regulation of synaptic transmission, glutamatergic	0.0375	3	80	33	19478	0.00791	0.0804	22.13	1.00e+0	0.0732	0.000333
GOTERM_BP_DIRECT	leukotriene production involved in inflammatory response	0.025	2	80	2	19478	0.0081	0.081	243.48	1.00e+0	0.0737	1.67e-05
GOTERM_BP_DIRECT	acetylcholine catabolic process	0.025	2	80	2	19478	0.0081	0.081	243.48	1.00e+0	0.0737	1.67e-05
GOTERM_BP_DIRECT	negative regulation of protein localization to lysosome	0.025	2	80	2	19478	0.0081	0.081	243.48	1.00e+0	0.0737	1.67e-05
GOTERM_BP_DIRECT	fibroblast growth factor receptor signaling pathway	0.05	4	80	102	19478	0.00827	0.0822	9.55	1.00e+0	0.0748	0.000826
GOTERM_BP_DIRECT	endodermal cell differentiation	0.0375	3	80	34	19478	0.00838	0.0828	21.48	1.00e+0	0.0754	0.000364
GOTERM_BP_DIRECT	blood coagulation	0.05	4	80	103	19478	0.00849	0.083	9.46	1.00e+0	0.0756	0.000857
GOTERM_BP_DIRECT	cellular response to oxidative stress	0.05	4	80	103	19478	0.00849	0.083	9.46	1.00e+0	0.0756	0.000857
GOTERM_BP_DIRECT	cellular response to nerve growth factor stimulus	0.0375	3	80	35	19478	0.00886	0.0857	20.87	1.00e+0	0.078	0.000397
GOTERM_BP_DIRECT	positive regulation of mitotic cell cycle	0.0375	3	80	35	19478	0.00886	0.0857	20.87	1.00e+0	0.078	0.000397
GOTERM_BP_DIRECT	response to amphetamine	0.0375	3	80	36	19478	0.00936	0.0896	20.29	1.00e+0	0.0815	0.000432
GOTERM_BP_DIRECT	response to cocaine	0.0375	3	80	36	19478	0.00936	0.0896	20.29	1.00e+0	0.0815	0.000432
GOTERM_BP_DIRECT	post-translational protein modification	0.0375	3	80	37	19478	0.00987	0.0924	19.74	1.00e+0	0.0841	0.000469
GOTERM_BP_DIRECT	positive regulation of neuroblast proliferation	0.0375	3	80	37	19478	0.00987	0.0924	19.74	1.00e+0	0.0841	0.000469
GOTERM_BP_DIRECT	positive regulation of apoptotic signaling pathway	0.0375	3	80	37	19478	0.00987	0.0924	19.74	1.00e+0	0.0841	0.000469
GOTERM_BP_DIRECT	negative regulation of extrinsic apoptotic signaling pathway in absence of ligand	0.0375	3	80	37	19478	0.00987	0.0924	19.74	1.00e+0	0.0841	0.000469
GOTERM_BP_DIRECT	intracellular calcium ion homeostasis	0.05	4	80	110	19478	0.0102	0.0946	8.85	1.00e+0	0.0861	0.0011
GOTERM_BP_DIRECT	canonical NF-kappaB signal transduction	0.0375	3	80	38	19478	0.0104	0.0963	19.22	1.00e+0	0.0877	0.000507
GOTERM_BP_DIRECT	positive regulation of inflammatory response	0.05	4	80	112	19478	0.0107	0.0983	8.7	1.00e+0	0.0895	0.00117
GOTERM_BP_DIRECT	arachidonate metabolic process	0.0375	3	80	39	19478	0.0109	0.1	18.73	1.00e+0	0.0912	0.000548
GOTERM_BP_DIRECT	cholesterol homeostasis	0.05	4	80	115	19478	0.0115	0.105	8.47	1.00e+0	0.0951	0.00129
GOTERM_BP_DIRECT	sensory perception of pain	0.0375	3	80	41	19478	0.012	0.108	17.82	1.00e+0	0.0982	0.000636
GOTERM_BP_DIRECT	trans-synaptic signaling by endocannabinoid, modulating synaptic transmission	0.025	2	80	3	19478	0.0121	0.108	162.32	1.00e+0	0.0982	4.98e-05
GOTERM_BP_DIRECT	positive regulation of leukocyte adhesion to arterial endothelial cell	0.025	2	80	3	19478	0.0121	0.108	162.32	1.00e+0	0.0982	4.98e-05
GOTERM_BP_DIRECT	negative regulation of dopaminergic neuron differentiation	0.025	2	80	3	19478	0.0121	0.108	162.32	1.00e+0	0.0982	4.98e-05
GOTERM_BP_DIRECT	cannabinoid signaling pathway	0.025	2	80	3	19478	0.0121	0.108	162.32	1.00e+0	0.0982	4.98e-05
GOTERM_BP_DIRECT	positive regulation of protein binding	0.0375	3	80	42	19478	0.0126	0.11	17.39	1.00e+0	0.1	0.000682
GOTERM_BP_DIRECT	response to nicotine	0.0375	3	80	42	19478	0.0126	0.11	17.39	1.00e+0	0.1	0.000682
GOTERM_BP_DIRECT	neuroblast proliferation	0.0375	3	80	42	19478	0.0126	0.11	17.39	1.00e+0	0.1	0.000682
GOTERM_BP_DIRECT	MAPK cascade	0.05	4	80	122	19478	0.0134	0.117	7.98	1.00e+0	0.107	0.00161
GOTERM_BP_DIRECT	negative regulation of protein binding	0.0375	3	80	45	19478	0.0144	0.124	16.23	1.00e+0	0.113	0.000836
GOTERM_BP_DIRECT	positive regulation of MAP kinase activity	0.0375	3	80	45	19478	0.0144	0.124	16.23	1.00e+0	0.113	0.000836
GOTERM_BP_DIRECT	cell-cell signaling	0.0625	5	80	232	19478	0.0147	0.126	5.25	1.00e+0	0.115	0.00267
GOTERM_BP_DIRECT	osteoclast differentiation	0.0375	3	80	46	19478	0.015	0.128	15.88	1.00e+0	0.117	0.000892
GOTERM_BP_DIRECT	response to nutrient levels	0.0375	3	80	47	19478	0.0156	0.133	15.54	1.00e+0	0.121	0.00095
GOTERM_BP_DIRECT	negative regulation of dopamine secretion	0.025	2	80	4	19478	0.0161	0.134	121.74	1.00e+0	0.122	9.94e-05
GOTERM_BP_DIRECT	phospholipase C-activating G protein-coupled glutamate receptor signaling pathway	0.025	2	80	4	19478	0.0161	0.134	121.74	1.00e+0	0.122	9.94e-05
GOTERM_BP_DIRECT	epithelial-mesenchymal cell signaling	0.025	2	80	4	19478	0.0161	0.134	121.74	1.00e+0	0.122	9.94e-05
GOTERM_BP_DIRECT	positive regulation of fibroblast growth factor production	0.025	2	80	4	19478	0.0161	0.134	121.74	1.00e+0	0.122	9.94e-05
GOTERM_BP_DIRECT	negative regulation of pinocytosis	0.025	2	80	4	19478	0.0161	0.134	121.74	1.00e+0	0.122	9.94e-05
GOTERM_BP_DIRECT	negative regulation of lipid transport	0.025	2	80	4	19478	0.0161	0.134	121.74	1.00e+0	0.122	9.94e-05
GOTERM_BP_DIRECT	thymus development	0.0375	3	80	49	19478	0.0169	0.139	14.91	1.00e+0	0.126	0.00107
GOTERM_BP_DIRECT	vascular endothelial growth factor receptor-1 signaling pathway	0.0375	3	80	49	19478	0.0169	0.139	14.91	1.00e+0	0.126	0.00107
GOTERM_BP_DIRECT	response to glucocorticoid	0.0375	3	80	50	19478	0.0175	0.141	14.61	1.00e+0	0.129	0.00114
GOTERM_BP_DIRECT	cellular response to amino acid starvation	0.0375	3	80	50	19478	0.0175	0.141	14.61	1.00e+0	0.129	0.00114
GOTERM_BP_DIRECT	platelet-derived growth factor receptor-alpha signaling pathway	0.0375	3	80	50	19478	0.0175	0.141	14.61	1.00e+0	0.129	0.00114
GOTERM_BP_DIRECT	negative regulation of T cell proliferation	0.0375	3	80	50	19478	0.0175	0.141	14.61	1.00e+0	0.129	0.00114
GOTERM_BP_DIRECT	macrophage colony-stimulating factor signaling pathway	0.0375	3	80	51	19478	0.0182	0.145	14.32	1.00e+0	0.132	0.00121
GOTERM_BP_DIRECT	Kit signaling pathway	0.0375	3	80	51	19478	0.0182	0.145	14.32	1.00e+0	0.132	0.00121
GOTERM_BP_DIRECT	ERK1 and ERK2 cascade	0.0375	3	80	53	19478	0.0196	0.155	13.78	1.00e+0	0.141	0.00135
GOTERM_BP_DIRECT	positive regulation of stress fiber assembly	0.0375	3	80	53	19478	0.0196	0.155	13.78	1.00e+0	0.141	0.00135
GOTERM_BP_DIRECT	prostaglandin secretion	0.025	2	80	5	19478	0.0201	0.156	97.39	1.00e+0	0.142	0.000165
GOTERM_BP_DIRECT	regulation of norepinephrine secretion	0.025	2	80	5	19478	0.0201	0.156	97.39	1.00e+0	0.142	0.000165
GOTERM_BP_DIRECT	negative regulation of fatty acid beta-oxidation	0.025	2	80	5	19478	0.0201	0.156	97.39	1.00e+0	0.142	0.000165
GOTERM_BP_DIRECT	negative regulation of action potential	0.025	2	80	5	19478	0.0201	0.156	97.39	1.00e+0	0.142	0.000165
GOTERM_BP_DIRECT	epithelial cell proliferation involved in salivary gland morphogenesis	0.025	2	80	5	19478	0.0201	0.156	97.39	1.00e+0	0.142	0.000165
GOTERM_BP_DIRECT	adenylate cyclase-modulating G protein-coupled receptor signaling pathway	0.0375	3	80	54	19478	0.0203	0.156	13.53	1.00e+0	0.142	0.00142
GOTERM_BP_DIRECT	brain-derived neurotrophic factor receptor signaling pathway	0.0375	3	80	54	19478	0.0203	0.156	13.53	1.00e+0	0.142	0.00142
GOTERM_BP_DIRECT	extrinsic apoptotic signaling pathway	0.0375	3	80	55	19478	0.021	0.16	13.28	1.00e+0	0.146	0.0015
GOTERM_BP_DIRECT	hepatocyte growth factor receptor signaling pathway	0.0375	3	80	56	19478	0.0217	0.164	13.04	1.00e+0	0.15	0.00158
GOTERM_BP_DIRECT	positive regulation of fat cell differentiation	0.0375	3	80	56	19478	0.0217	0.164	13.04	1.00e+0	0.15	0.00158
GOTERM_BP_DIRECT	immune response	0.0875	7	80	537	19478	0.0218	0.165	3.17	1.00e+0	0.15	0.00653
GOTERM_BP_DIRECT	regulation of cell adhesion	0.0375	3	80	57	19478	0.0224	0.169	12.81	1.00e+0	0.153	0.00166
GOTERM_BP_DIRECT	collagen-activated tyrosine kinase receptor signaling pathway	0.0375	3	80	58	19478	0.0232	0.169	12.59	1.00e+0	0.154	0.00175
GOTERM_BP_DIRECT	cell surface receptor signaling pathway via JAK-STAT	0.0375	3	80	58	19478	0.0232	0.169	12.59	1.00e+0	0.154	0.00175
GOTERM_BP_DIRECT	positive regulation of protein localization to plasma membrane	0.0375	3	80	58	19478	0.0232	0.169	12.59	1.00e+0	0.154	0.00175
GOTERM_BP_DIRECT	cognition	0.0375	3	80	58	19478	0.0232	0.169	12.59	1.00e+0	0.154	0.00175
GOTERM_BP_DIRECT	response to nutrient	0.0375	3	80	59	19478	0.0239	0.169	12.38	1.00e+0	0.154	0.00184
GOTERM_BP_DIRECT	cellular senescence	0.0375	3	80	59	19478	0.0239	0.169	12.38	1.00e+0	0.154	0.00184
GOTERM_BP_DIRECT	positive regulation of type 2 immune response	0.025	2	80	6	19478	0.0241	0.169	81.16	1.00e+0	0.154	0.000247
GOTERM_BP_DIRECT	spinal cord dorsal/ventral patterning	0.025	2	80	6	19478	0.0241	0.169	81.16	1.00e+0	0.154	0.000247
GOTERM_BP_DIRECT	negative regulation of mast cell activation	0.025	2	80	6	19478	0.0241	0.169	81.16	1.00e+0	0.154	0.000247
GOTERM_BP_DIRECT	protein kinase C signaling	0.025	2	80	6	19478	0.0241	0.169	81.16	1.00e+0	0.154	0.000247
GOTERM_BP_DIRECT	negative regulation of leukocyte cell-cell adhesion	0.025	2	80	6	19478	0.0241	0.169	81.16	1.00e+0	0.154	0.000247
GOTERM_BP_DIRECT	regulation of cellular respiration	0.025	2	80	6	19478	0.0241	0.169	81.16	1.00e+0	0.154	0.000247
GOTERM_BP_DIRECT	interleukin-23-mediated signaling pathway	0.025	2	80	6	19478	0.0241	0.169	81.16	1.00e+0	0.154	0.000247
GOTERM_BP_DIRECT	negative regulation of synaptic transmission, GABAergic	0.025	2	80	6	19478	0.0241	0.169	81.16	1.00e+0	0.154	0.000247
GOTERM_BP_DIRECT	negative regulation of triglyceride storage	0.025	2	80	6	19478	0.0241	0.169	81.16	1.00e+0	0.154	0.000247
GOTERM_BP_DIRECT	positive regulation of macrophage proliferation	0.025	2	80	6	19478	0.0241	0.169	81.16	1.00e+0	0.154	0.000247
GOTERM_BP_DIRECT	response to fructose	0.025	2	80	6	19478	0.0241	0.169	81.16	1.00e+0	0.154	0.000247
GOTERM_BP_DIRECT	cell migration	0.0625	5	80	271	19478	0.0244	0.17	4.49	1.00e+0	0.155	0.00517
GOTERM_BP_DIRECT	learning	0.0375	3	80	60	19478	0.0247	0.17	12.17	1.00e+0	0.155	0.00193
GOTERM_BP_DIRECT	Rho protein signal transduction	0.0375	3	80	60	19478	0.0247	0.17	12.17	1.00e+0	0.155	0.00193
GOTERM_BP_DIRECT	negative regulation of autophagy	0.0375	3	80	60	19478	0.0247	0.17	12.17	1.00e+0	0.155	0.00193
GOTERM_BP_DIRECT	vascular endothelial growth factor signaling pathway	0.0375	3	80	62	19478	0.0263	0.18	11.78	1.00e+0	0.164	0.00212
GOTERM_BP_DIRECT	positive regulation of lipoprotein lipase activity	0.025	2	80	7	19478	0.0281	0.189	69.56	1.00e+0	0.172	0.000345
GOTERM_BP_DIRECT	cellular response to manganese ion	0.025	2	80	7	19478	0.0281	0.189	69.56	1.00e+0	0.172	0.000345
GOTERM_BP_DIRECT	response to caffeine	0.025	2	80	7	19478	0.0281	0.189	69.56	1.00e+0	0.172	0.000345
GOTERM_BP_DIRECT	cellular response to interleukin-3	0.025	2	80	7	19478	0.0281	0.189	69.56	1.00e+0	0.172	0.000345
GOTERM_BP_DIRECT	lipid oxidation	0.025	2	80	7	19478	0.0281	0.189	69.56	1.00e+0	0.172	0.000345
GOTERM_BP_DIRECT	positive regulation of interleukin-8 production	0.0375	3	80	65	19478	0.0287	0.192	11.24	1.00e+0	0.175	0.00243
GOTERM_BP_DIRECT	platelet activation	0.0375	3	80	66	19478	0.0295	0.197	11.07	1.00e+0	0.179	0.00253
GOTERM_BP_DIRECT	mitotic nuclear membrane disassembly	0.025	2	80	8	19478	0.032	0.21	60.87	1.00e+0	0.191	0.000459
GOTERM_BP_DIRECT	response to purine-containing compound	0.025	2	80	8	19478	0.032	0.21	60.87	1.00e+0	0.191	0.000459
GOTERM_BP_DIRECT	blood vessel maturation	0.025	2	80	8	19478	0.032	0.21	60.87	1.00e+0	0.191	0.000459
GOTERM_BP_DIRECT	negative regulation of vascular wound healing	0.025	2	80	8	19478	0.032	0.21	60.87	1.00e+0	0.191	0.000459
GOTERM_BP_DIRECT	positive regulation of lipid catabolic process	0.025	2	80	8	19478	0.032	0.21	60.87	1.00e+0	0.191	0.000459
GOTERM_BP_DIRECT	negative regulation of osteoblast differentiation	0.0375	3	80	70	19478	0.0328	0.215	10.43	1.00e+0	0.196	0.003
GOTERM_BP_DIRECT	response to wounding	0.0375	3	80	72	19478	0.0346	0.225	10.14	1.00e+0	0.204	0.00325
GOTERM_BP_DIRECT	phagocytosis	0.0375	3	80	72	19478	0.0346	0.225	10.14	1.00e+0	0.204	0.00325
GOTERM_BP_DIRECT	regulation of postsynaptic cytosolic calcium ion concentration	0.025	2	80	9	19478	0.0359	0.227	54.11	1.00e+0	0.206	0.000589
GOTERM_BP_DIRECT	cellular response to dopamine	0.025	2	80	9	19478	0.0359	0.227	54.11	1.00e+0	0.206	0.000589
GOTERM_BP_DIRECT	cellular response to nicotine	0.025	2	80	9	19478	0.0359	0.227	54.11	1.00e+0	0.206	0.000589
GOTERM_BP_DIRECT	response to hydroperoxide	0.025	2	80	9	19478	0.0359	0.227	54.11	1.00e+0	0.206	0.000589
GOTERM_BP_DIRECT	negative regulation of synaptic transmission, glutamatergic	0.025	2	80	9	19478	0.0359	0.227	54.11	1.00e+0	0.206	0.000589
GOTERM_BP_DIRECT	alpha-beta T cell differentiation	0.025	2	80	9	19478	0.0359	0.227	54.11	1.00e+0	0.206	0.000589
GOTERM_BP_DIRECT	vascular endothelial cell response to laminar fluid shear stress	0.025	2	80	9	19478	0.0359	0.227	54.11	1.00e+0	0.206	0.000589
GOTERM_BP_DIRECT	G protein-coupled opioid receptor signaling pathway	0.025	2	80	9	19478	0.0359	0.227	54.11	1.00e+0	0.206	0.000589
GOTERM_BP_DIRECT	nervous system development	0.075	6	80	452	19478	0.0366	0.23	3.23	1.00e+0	0.21	0.0107
GOTERM_BP_DIRECT	negative regulation of phosphatidylinositol 3-kinase/protein kinase B signal transduction	0.0375	3	80	75	19478	0.0373	0.233	9.74	1.00e+0	0.212	0.00364
GOTERM_BP_DIRECT	cellular oxidant detoxification	0.0375	3	80	75	19478	0.0373	0.233	9.74	1.00e+0	0.212	0.00364
GOTERM_BP_DIRECT	positive regulation of peptidyl-tyrosine phosphorylation	0.0375	3	80	77	19478	0.0391	0.243	9.49	1.00e+0	0.221	0.00392
GOTERM_BP_DIRECT	positive regulation of microglial cell activation	0.025	2	80	10	19478	0.0398	0.243	48.7	1.00e+0	0.221	0.000734
GOTERM_BP_DIRECT	cyclooxygenase pathway	0.025	2	80	10	19478	0.0398	0.243	48.7	1.00e+0	0.221	0.000734
GOTERM_BP_DIRECT	negative regulation of lipid storage	0.025	2	80	10	19478	0.0398	0.243	48.7	1.00e+0	0.221	0.000734
GOTERM_BP_DIRECT	peroxisome proliferator activated receptor signaling pathway	0.025	2	80	10	19478	0.0398	0.243	48.7	1.00e+0	0.221	0.000734
GOTERM_BP_DIRECT	regulation of feeding behavior	0.025	2	80	10	19478	0.0398	0.243	48.7	1.00e+0	0.221	0.000734
GOTERM_BP_DIRECT	regulation of blood pressure	0.0375	3	80	78	19478	0.04	0.243	9.36	1.00e+0	0.221	0.00407
GOTERM_BP_DIRECT	positive regulation of type II interferon production	0.0375	3	80	78	19478	0.04	0.243	9.36	1.00e+0	0.221	0.00407
GOTERM_BP_DIRECT	negative regulation of cell migration	0.05	4	80	187	19478	0.0405	0.245	5.21	1.00e+0	0.223	0.00738
GOTERM_BP_DIRECT	positive regulation of proteasomal ubiquitin-dependent protein catabolic process	0.0375	3	80	80	19478	0.0419	0.252	9.13	1.00e+0	0.23	0.00437
GOTERM_BP_DIRECT	determination of left/right asymmetry in lateral mesoderm	0.025	2	80	11	19478	0.0437	0.252	44.27	1.00e+0	0.23	0.000894
GOTERM_BP_DIRECT	regulation of protein export from nucleus	0.025	2	80	11	19478	0.0437	0.252	44.27	1.00e+0	0.23	0.000894
GOTERM_BP_DIRECT	positive regulation of neuroinflammatory response	0.025	2	80	11	19478	0.0437	0.252	44.27	1.00e+0	0.23	0.000894
GOTERM_BP_DIRECT	behavioral response to nicotine	0.025	2	80	11	19478	0.0437	0.252	44.27	1.00e+0	0.23	0.000894
GOTERM_BP_DIRECT	negative regulation of cytosolic calcium ion concentration	0.025	2	80	11	19478	0.0437	0.252	44.27	1.00e+0	0.23	0.000894
GOTERM_BP_DIRECT	glutamate secretion	0.025	2	80	11	19478	0.0437	0.252	44.27	1.00e+0	0.23	0.000894
GOTERM_BP_DIRECT	sensory perception	0.025	2	80	11	19478	0.0437	0.252	44.27	1.00e+0	0.23	0.000894
GOTERM_BP_DIRECT	negative regulation of heart rate	0.025	2	80	11	19478	0.0437	0.252	44.27	1.00e+0	0.23	0.000894
GOTERM_BP_DIRECT	positive regulation of lipopolysaccharide-mediated signaling pathway	0.025	2	80	11	19478	0.0437	0.252	44.27	1.00e+0	0.23	0.000894
GOTERM_BP_DIRECT	regulation of osteoclast differentiation	0.025	2	80	11	19478	0.0437	0.252	44.27	1.00e+0	0.23	0.000894
GOTERM_BP_DIRECT	dorsal/ventral neural tube patterning	0.025	2	80	11	19478	0.0437	0.252	44.27	1.00e+0	0.23	0.000894
GOTERM_BP_DIRECT	regulation of bone resorption	0.025	2	80	11	19478	0.0437	0.252	44.27	1.00e+0	0.23	0.000894
GOTERM_BP_DIRECT	growth hormone receptor signaling pathway via JAK-STAT	0.025	2	80	11	19478	0.0437	0.252	44.27	1.00e+0	0.23	0.000894
GOTERM_BP_DIRECT	gene expression	0.05	4	80	193	19478	0.0438	0.252	5.05	1.00e+0	0.23	0.00823
GOTERM_BP_DIRECT	negative regulation of adenylate cyclase activity	0.025	2	80	12	19478	0.0476	0.269	40.58	1.00e+0	0.245	0.00107
GOTERM_BP_DIRECT	positive regulation of keratinocyte migration	0.025	2	80	12	19478	0.0476	0.269	40.58	1.00e+0	0.245	0.00107
GOTERM_BP_DIRECT	behavioral response to ethanol	0.025	2	80	12	19478	0.0476	0.269	40.58	1.00e+0	0.245	0.00107
GOTERM_BP_DIRECT	synaptic transmission, dopaminergic	0.025	2	80	12	19478	0.0476	0.269	40.58	1.00e+0	0.245	0.00107
GOTERM_BP_DIRECT	positive regulation of organ growth	0.025	2	80	12	19478	0.0476	0.269	40.58	1.00e+0	0.245	0.00107
GOTERM_BP_DIRECT	BMP signaling pathway	0.0375	3	80	86	19478	0.0477	0.269	8.49	1.00e+0	0.245	0.00535
GOTERM_BP_DIRECT	response to estradiol	0.0375	3	80	86	19478	0.0477	0.269	8.49	1.00e+0	0.245	0.00535
GOTERM_BP_DIRECT	modulation of chemical synaptic transmission	0.0375	3	80	89	19478	0.0507	0.279	8.21	1.00e+0	0.253	0.00588
GOTERM_BP_DIRECT	positive regulation of cell growth	0.0375	3	80	89	19478	0.0507	0.279	8.21	1.00e+0	0.253	0.00588
GOTERM_BP_DIRECT	mammary gland epithelial cell differentiation	0.025	2	80	13	19478	0.0515	0.279	37.46	1.00e+0	0.253	0.00126
GOTERM_BP_DIRECT	negative regulation of cell growth involved in cardiac muscle cell development	0.025	2	80	13	19478	0.0515	0.279	37.46	1.00e+0	0.253	0.00126
GOTERM_BP_DIRECT	thalamus development	0.025	2	80	13	19478	0.0515	0.279	37.46	1.00e+0	0.253	0.00126
GOTERM_BP_DIRECT	positive regulation of urine volume	0.025	2	80	13	19478	0.0515	0.279	37.46	1.00e+0	0.253	0.00126
GOTERM_BP_DIRECT	positive regulation of fibroblast migration	0.025	2	80	13	19478	0.0515	0.279	37.46	1.00e+0	0.253	0.00126
GOTERM_BP_DIRECT	mucus secretion	0.025	2	80	13	19478	0.0515	0.279	37.46	1.00e+0	0.253	0.00126
GOTERM_BP_DIRECT	regulation of cellular component organization	0.025	2	80	13	19478	0.0515	0.279	37.46	1.00e+0	0.253	0.00126
GOTERM_BP_DIRECT	positive regulation of platelet activation	0.025	2	80	13	19478	0.0515	0.279	37.46	1.00e+0	0.253	0.00126
GOTERM_BP_DIRECT	response to morphine	0.025	2	80	13	19478	0.0515	0.279	37.46	1.00e+0	0.253	0.00126
GOTERM_BP_DIRECT	regulation of cellular response to stress	0.025	2	80	13	19478	0.0515	0.279	37.46	1.00e+0	0.253	0.00126
GOTERM_BP_DIRECT	negative regulation of neuron migration	0.025	2	80	13	19478	0.0515	0.279	37.46	1.00e+0	0.253	0.00126
GOTERM_BP_DIRECT	toll-like receptor 3 signaling pathway	0.025	2	80	14	19478	0.0553	0.286	34.78	1.00e+0	0.261	0.00147
GOTERM_BP_DIRECT	positive regulation of nitric-oxide synthase activity	0.025	2	80	14	19478	0.0553	0.286	34.78	1.00e+0	0.261	0.00147
GOTERM_BP_DIRECT	interleukin-6-mediated signaling pathway	0.025	2	80	14	19478	0.0553	0.286	34.78	1.00e+0	0.261	0.00147
GOTERM_BP_DIRECT	tissue remodeling	0.025	2	80	14	19478	0.0553	0.286	34.78	1.00e+0	0.261	0.00147
GOTERM_BP_DIRECT	leukocyte chemotaxis	0.025	2	80	14	19478	0.0553	0.286	34.78	1.00e+0	0.261	0.00147
GOTERM_BP_DIRECT	signaling	0.025	2	80	14	19478	0.0553	0.286	34.78	1.00e+0	0.261	0.00147
GOTERM_BP_DIRECT	positive regulation of triglyceride biosynthetic process	0.025	2	80	14	19478	0.0553	0.286	34.78	1.00e+0	0.261	0.00147
GOTERM_BP_DIRECT	macrophage activation involved in immune response	0.025	2	80	14	19478	0.0553	0.286	34.78	1.00e+0	0.261	0.00147
GOTERM_BP_DIRECT	cellular response to fluid shear stress	0.025	2	80	14	19478	0.0553	0.286	34.78	1.00e+0	0.261	0.00147
GOTERM_BP_DIRECT	negative regulation of long-term synaptic potentiation	0.025	2	80	14	19478	0.0553	0.286	34.78	1.00e+0	0.261	0.00147
GOTERM_BP_DIRECT	leukocyte migration involved in inflammatory response	0.025	2	80	14	19478	0.0553	0.286	34.78	1.00e+0	0.261	0.00147
GOTERM_BP_DIRECT	regulation of fat cell differentiation	0.025	2	80	14	19478	0.0553	0.286	34.78	1.00e+0	0.261	0.00147
GOTERM_BP_DIRECT	regulation of axon extension	0.025	2	80	14	19478	0.0553	0.286	34.78	1.00e+0	0.261	0.00147
GOTERM_BP_DIRECT	negative regulation of collagen biosynthetic process	0.025	2	80	14	19478	0.0553	0.286	34.78	1.00e+0	0.261	0.00147
GOTERM_BP_DIRECT	growth hormone receptor signaling pathway	0.025	2	80	14	19478	0.0553	0.286	34.78	1.00e+0	0.261	0.00147
GOTERM_BP_DIRECT	positive regulation of fatty acid biosynthetic process	0.025	2	80	15	19478	0.0592	0.297	32.46	1.00e+0	0.27	0.00169
GOTERM_BP_DIRECT	neurotrophin TRK receptor signaling pathway	0.025	2	80	15	19478	0.0592	0.297	32.46	1.00e+0	0.27	0.00169
GOTERM_BP_DIRECT	positive regulation of myotube differentiation	0.025	2	80	15	19478	0.0592	0.297	32.46	1.00e+0	0.27	0.00169
GOTERM_BP_DIRECT	somite development	0.025	2	80	15	19478	0.0592	0.297	32.46	1.00e+0	0.27	0.00169
GOTERM_BP_DIRECT	nitric oxide metabolic process	0.025	2	80	15	19478	0.0592	0.297	32.46	1.00e+0	0.27	0.00169
GOTERM_BP_DIRECT	regulation of cellular response to heat	0.025	2	80	15	19478	0.0592	0.297	32.46	1.00e+0	0.27	0.00169
GOTERM_BP_DIRECT	negative regulation of cell-cell adhesion	0.025	2	80	15	19478	0.0592	0.297	32.46	1.00e+0	0.27	0.00169
GOTERM_BP_DIRECT	negative regulation of glycolytic process	0.025	2	80	15	19478	0.0592	0.297	32.46	1.00e+0	0.27	0.00169
GOTERM_BP_DIRECT	smooth muscle tissue development	0.025	2	80	15	19478	0.0592	0.297	32.46	1.00e+0	0.27	0.00169
GOTERM_BP_DIRECT	regulation of synaptic transmission, GABAergic	0.025	2	80	15	19478	0.0592	0.297	32.46	1.00e+0	0.27	0.00169
GOTERM_BP_DIRECT	negative regulation of nitric oxide biosynthetic process	0.025	2	80	15	19478	0.0592	0.297	32.46	1.00e+0	0.27	0.00169
GOTERM_BP_DIRECT	actin cytoskeleton organization	0.05	4	80	224	19478	0.0628	0.306	4.35	1.00e+0	0.279	0.0136
GOTERM_BP_DIRECT	cellular response to ethanol	0.025	2	80	16	19478	0.063	0.306	30.43	1.00e+0	0.279	0.00193
GOTERM_BP_DIRECT	dendritic cell chemotaxis	0.025	2	80	16	19478	0.063	0.306	30.43	1.00e+0	0.279	0.00193
GOTERM_BP_DIRECT	long-chain fatty acid transport	0.025	2	80	16	19478	0.063	0.306	30.43	1.00e+0	0.279	0.00193
GOTERM_BP_DIRECT	negative regulation of calcineurin-NFAT signaling cascade	0.025	2	80	16	19478	0.063	0.306	30.43	1.00e+0	0.279	0.00193
GOTERM_BP_DIRECT	positive regulation of synaptic transmission, GABAergic	0.025	2	80	16	19478	0.063	0.306	30.43	1.00e+0	0.279	0.00193
GOTERM_BP_DIRECT	sphingosine-1-phosphate receptor signaling pathway	0.025	2	80	16	19478	0.063	0.306	30.43	1.00e+0	0.279	0.00193
GOTERM_BP_DIRECT	regulation of presynaptic cytosolic calcium ion concentration	0.025	2	80	16	19478	0.063	0.306	30.43	1.00e+0	0.279	0.00193
GOTERM_BP_DIRECT	ruffle organization	0.025	2	80	16	19478	0.063	0.306	30.43	1.00e+0	0.279	0.00193
GOTERM_BP_DIRECT	regulation of developmental process	0.025	2	80	16	19478	0.063	0.306	30.43	1.00e+0	0.279	0.00193
GOTERM_BP_DIRECT	positive regulation of brown fat cell differentiation	0.025	2	80	16	19478	0.063	0.306	30.43	1.00e+0	0.279	0.00193
GOTERM_BP_DIRECT	positive regulation of interleukin-6 production	0.0375	3	80	102	19478	0.0645	0.313	7.16	1.00e+0	0.285	0.00856
GOTERM_BP_DIRECT	negative regulation of protein serine/threonine kinase activity	0.025	2	80	17	19478	0.0668	0.319	28.64	1.00e+0	0.291	0.00218
GOTERM_BP_DIRECT	protein homotrimerization	0.025	2	80	17	19478	0.0668	0.319	28.64	1.00e+0	0.291	0.00218
GOTERM_BP_DIRECT	positive regulation of DNA biosynthetic process	0.025	2	80	17	19478	0.0668	0.319	28.64	1.00e+0	0.291	0.00218
GOTERM_BP_DIRECT	striatum development	0.025	2	80	17	19478	0.0668	0.319	28.64	1.00e+0	0.291	0.00218
GOTERM_BP_DIRECT	regulation of primary metabolic process	0.025	2	80	17	19478	0.0668	0.319	28.64	1.00e+0	0.291	0.00218
GOTERM_BP_DIRECT	chemical synaptic transmission	0.05	4	80	230	19478	0.0669	0.319	4.23	1.00e+0	0.291	0.0149
GOTERM_BP_DIRECT	canonical Wnt signaling pathway	0.0375	3	80	106	19478	0.069	0.328	6.89	1.00e+0	0.299	0.0095
GOTERM_BP_DIRECT	regulation of stress fiber assembly	0.025	2	80	18	19478	0.0706	0.332	27.05	1.00e+0	0.302	0.00244
GOTERM_BP_DIRECT	response to vitamin A	0.025	2	80	18	19478	0.0706	0.332	27.05	1.00e+0	0.302	0.00244
GOTERM_BP_DIRECT	monocyte differentiation	0.025	2	80	18	19478	0.0706	0.332	27.05	1.00e+0	0.302	0.00244
GOTERM_BP_DIRECT	locomotory exploration behavior	0.025	2	80	18	19478	0.0706	0.332	27.05	1.00e+0	0.302	0.00244
GOTERM_BP_DIRECT	establishment of localization in cell	0.0375	3	80	109	19478	0.0724	0.34	6.7	1.00e+0	0.309	0.0103
GOTERM_BP_DIRECT	cell surface receptor protein tyrosine kinase signaling pathway	0.0375	3	80	110	19478	0.0736	0.342	6.64	1.00e+0	0.311	0.0105
GOTERM_BP_DIRECT	regulation of cell motility	0.025	2	80	19	19478	0.0743	0.342	25.63	1.00e+0	0.311	0.00272
GOTERM_BP_DIRECT	response to muscle stretch	0.025	2	80	19	19478	0.0743	0.342	25.63	1.00e+0	0.311	0.00272
GOTERM_BP_DIRECT	osteoblast development	0.025	2	80	19	19478	0.0743	0.342	25.63	1.00e+0	0.311	0.00272
GOTERM_BP_DIRECT	response to amino acid	0.025	2	80	19	19478	0.0743	0.342	25.63	1.00e+0	0.311	0.00272
GOTERM_BP_DIRECT	negative regulation of lipid catabolic process	0.025	2	80	19	19478	0.0743	0.342	25.63	1.00e+0	0.311	0.00272
GOTERM_BP_DIRECT	regulation of sensory perception of pain	0.025	2	80	19	19478	0.0743	0.342	25.63	1.00e+0	0.311	0.00272
GOTERM_BP_DIRECT	response to vitamin D	0.025	2	80	19	19478	0.0743	0.342	25.63	1.00e+0	0.311	0.00272
GOTERM_BP_DIRECT	multicellular organism growth	0.0375	3	80	112	19478	0.0759	0.347	6.52	1.00e+0	0.316	0.011
GOTERM_BP_DIRECT	response to virus	0.0375	3	80	112	19478	0.0759	0.347	6.52	1.00e+0	0.316	0.011
GOTERM_BP_DIRECT	cell adhesion	0.075	6	80	559	19478	0.0767	0.35	2.61	1.00e+0	0.318	0.0274
GOTERM_BP_DIRECT	cellular response to ATP	0.025	2	80	20	19478	0.0781	0.355	24.35	1.00e+0	0.323	0.00302
GOTERM_BP_DIRECT	fatty acid metabolic process	0.0375	3	80	114	19478	0.0782	0.355	6.41	1.00e+0	0.323	0.0116
GOTERM_BP_DIRECT	mitochondrion organization	0.0375	3	80	115	19478	0.0794	0.36	6.35	1.00e+0	0.327	0.0118
GOTERM_BP_DIRECT	innate immune response	0.075	6	80	570	19478	0.0818	0.364	2.56	1.00e+0	0.331	0.0297
GOTERM_BP_DIRECT	response to light stimulus	0.025	2	80	21	19478	0.0818	0.364	23.19	1.00e+0	0.331	0.00333
GOTERM_BP_DIRECT	lipoprotein transport	0.025	2	80	21	19478	0.0818	0.364	23.19	1.00e+0	0.331	0.00333
GOTERM_BP_DIRECT	long-chain fatty acid biosynthetic process	0.025	2	80	21	19478	0.0818	0.364	23.19	1.00e+0	0.331	0.00333
GOTERM_BP_DIRECT	retinoic acid receptor signaling pathway	0.025	2	80	21	19478	0.0818	0.364	23.19	1.00e+0	0.331	0.00333
GOTERM_BP_DIRECT	regulation of myelination	0.025	2	80	21	19478	0.0818	0.364	23.19	1.00e+0	0.331	0.00333
GOTERM_BP_DIRECT	olfactory bulb development	0.025	2	80	21	19478	0.0818	0.364	23.19	1.00e+0	0.331	0.00333
GOTERM_BP_DIRECT	positive regulation of macrophage derived foam cell differentiation	0.025	2	80	22	19478	0.0856	0.376	22.13	1.00e+0	0.342	0.00365
GOTERM_BP_DIRECT	positive regulation of macrophage chemotaxis	0.025	2	80	22	19478	0.0856	0.376	22.13	1.00e+0	0.342	0.00365
GOTERM_BP_DIRECT	cell-substrate adhesion	0.025	2	80	22	19478	0.0856	0.376	22.13	1.00e+0	0.342	0.00365
GOTERM_BP_DIRECT	positive regulation of protein localization to cell surface	0.025	2	80	22	19478	0.0856	0.376	22.13	1.00e+0	0.342	0.00365
GOTERM_BP_DIRECT	regulation of neuron apoptotic process	0.025	2	80	22	19478	0.0856	0.376	22.13	1.00e+0	0.342	0.00365
GOTERM_BP_DIRECT	T cell receptor signaling pathway	0.0375	3	80	121	19478	0.0866	0.38	6.04	1.00e+0	0.346	0.0136
GOTERM_BP_DIRECT	interleukin-1-mediated signaling pathway	0.025	2	80	23	19478	0.0893	0.384	21.17	1.00e+0	0.349	0.00399
GOTERM_BP_DIRECT	positive regulation of long-term synaptic potentiation	0.025	2	80	23	19478	0.0893	0.384	21.17	1.00e+0	0.349	0.00399
GOTERM_BP_DIRECT	TOR signaling	0.025	2	80	23	19478	0.0893	0.384	21.17	1.00e+0	0.349	0.00399
GOTERM_BP_DIRECT	cellular response to low-density lipoprotein particle stimulus	0.025	2	80	23	19478	0.0893	0.384	21.17	1.00e+0	0.349	0.00399
GOTERM_BP_DIRECT	regulation of reactive oxygen species metabolic process	0.025	2	80	23	19478	0.0893	0.384	21.17	1.00e+0	0.349	0.00399
GOTERM_BP_DIRECT	positive regulation of amyloid-beta formation	0.025	2	80	23	19478	0.0893	0.384	21.17	1.00e+0	0.349	0.00399
GOTERM_BP_DIRECT	long-term synaptic depression	0.025	2	80	23	19478	0.0893	0.384	21.17	1.00e+0	0.349	0.00399
GOTERM_BP_DIRECT	negative regulation of protein localization to nucleus	0.025	2	80	23	19478	0.0893	0.384	21.17	1.00e+0	0.349	0.00399
GOTERM_BP_DIRECT	nitric oxide biosynthetic process	0.025	2	80	24	19478	0.093	0.393	20.29	1.00e+0	0.358	0.00434
GOTERM_BP_DIRECT	regulation of multicellular organism growth	0.025	2	80	24	19478	0.093	0.393	20.29	1.00e+0	0.358	0.00434
GOTERM_BP_DIRECT	negative regulation of intrinsic apoptotic signaling pathway	0.025	2	80	24	19478	0.093	0.393	20.29	1.00e+0	0.358	0.00434
GOTERM_BP_DIRECT	negative regulation of cholesterol efflux	0.025	2	80	24	19478	0.093	0.393	20.29	1.00e+0	0.358	0.00434
GOTERM_BP_DIRECT	Fc-epsilon receptor signaling pathway	0.025	2	80	24	19478	0.093	0.393	20.29	1.00e+0	0.358	0.00434
GOTERM_BP_DIRECT	positive regulation of tyrosine phosphorylation of STAT protein	0.025	2	80	24	19478	0.093	0.393	20.29	1.00e+0	0.358	0.00434
GOTERM_BP_DIRECT	negative regulation of reactive oxygen species metabolic process	0.025	2	80	24	19478	0.093	0.393	20.29	1.00e+0	0.358	0.00434
GOTERM_BP_DIRECT	positive regulation of cardiac muscle hypertrophy	0.025	2	80	25	19478	0.0967	0.408	19.48	1.00e+0	0.371	0.0047
GOTERM_CC_DIRECT	dendrite	0.225	18	80	465	20795	1.46e-12	2.98e-10	10.06	2.98e-10	2.51e-10	1.4e-13
GOTERM_CC_DIRECT	plasma membrane	0.625	50	80	5597	20795	6.24e-11	6.36e-09	2.32	1.27e-08	5.36e-09	2.66e-11
GOTERM_CC_DIRECT	glutamatergic synapse	0.1875	15	80	588	20795	4.11e-08	2.79e-06	6.63	8.38e-06	2.35e-06	6.02e-09
GOTERM_CC_DIRECT	postsynaptic membrane	0.1125	9	80	214	20795	1.54e-06	5.69e-05	10.93	0.000314	4.8e-05	1.35e-07
GOTERM_CC_DIRECT	presynaptic membrane	0.1	8	80	149	20795	1.59e-06	5.69e-05	13.96	0.000323	4.8e-05	1.08e-07
GOTERM_CC_DIRECT	cytoplasm	0.55	44	80	6004	20795	1.67e-06	5.69e-05	1.9	0.000342	4.8e-05	8.67e-07
GOTERM_CC_DIRECT	neuronal cell body	0.125	10	80	369	20795	1.09e-05	0.000318	7.04	0.00222	0.000268	1.5e-06
GOTERM_CC_DIRECT	membrane raft	0.1	8	80	211	20795	1.57e-05	0.000399	9.86	0.00319	0.000337	1.52e-06
GOTERM_CC_DIRECT	endoplasmic reticulum	0.2	16	80	1213	20795	4.48e-05	0.00101	3.43	0.00909	0.000855	1.27e-05
GOTERM_CC_DIRECT	axon	0.1125	9	80	358	20795	6.42e-05	0.00131	6.53	0.013	0.00111	9.5e-06
GOTERM_CC_DIRECT	nuclear envelope	0.0875	7	80	212	20795	0.000157	0.00285	8.58	0.0314	0.0024	1.75e-05
GOTERM_CC_DIRECT	receptor complex	0.0875	7	80	217	20795	0.000178	0.00285	8.39	0.0356	0.0024	2.04e-05
GOTERM_CC_DIRECT	cytosol	0.475	38	80	5713	20795	0.000182	0.00285	1.73	0.0364	0.0024	0.000103
GOTERM_CC_DIRECT	extracellular matrix	0.0875	7	80	223	20795	0.000206	0.003	8.16	0.0411	0.00253	2.43e-05
GOTERM_CC_DIRECT	asymmetric synapse	0.0375	3	80	8	20795	0.000393	0.00535	97.48	0.0771	0.00451	3.03e-06
GOTERM_CC_DIRECT	cytoplasmic side of plasma membrane	0.0625	5	80	114	20795	0.000938	0.0111	11.4	0.174	0.00939	7.85e-05
GOTERM_CC_DIRECT	postsynapse	0.075	6	80	198	20795	0.000948	0.0111	7.88	0.176	0.00939	0.000116
GOTERM_CC_DIRECT	external side of plasma membrane	0.1	8	80	413	20795	0.000982	0.0111	5.04	0.182	0.00939	0.000188
GOTERM_CC_DIRECT	endoplasmic reticulum lumen	0.0875	7	80	318	20795	0.00133	0.0139	5.72	0.238	0.0117	0.000224
GOTERM_CC_DIRECT	RNA polymerase II transcription regulator complex	0.0625	5	80	126	20795	0.00136	0.0139	10.31	0.242	0.0117	0.000126
GOTERM_CC_DIRECT	intracellular membrane-bounded organelle	0.15	12	80	1022	20795	0.00162	0.0157	3.05	0.281	0.0132	0.000511
GOTERM_CC_DIRECT	calyx of Held	0.0375	3	80	21	20795	0.00286	0.026	37.13	0.442	0.0219	6.94e-05
GOTERM_CC_DIRECT	caveola	0.05	4	80	75	20795	0.00293	0.026	13.86	0.45	0.0219	0.000201
GOTERM_CC_DIRECT	synapse	0.1	8	80	529	20795	0.00396	0.0335	3.93	0.555	0.0283	0.000968
GOTERM_CC_DIRECT	extracellular space	0.2	16	80	1867	20795	0.00411	0.0335	2.23	0.568	0.0283	0.00178
GOTERM_CC_DIRECT	extracellular region	0.225	18	80	2313	20795	0.00547	0.0429	2.02	0.673	0.0362	0.0026
GOTERM_CC_DIRECT	Schaffer collateral - CA1 synapse	0.05	4	80	101	20795	0.00673	0.0509	10.29	0.748	0.0429	0.000625
GOTERM_CC_DIRECT	perinuclear region of cytoplasm	0.1125	9	80	750	20795	0.00756	0.0533	3.12	0.787	0.045	0.00232
GOTERM_CC_DIRECT	G protein-coupled receptor dimeric complex	0.025	2	80	2	20795	0.00758	0.0533	259.94	0.788	0.045	1.46e-05
GOTERM_CC_DIRECT	GABA-ergic synapse	0.05	4	80	108	20795	0.00809	0.0537	9.63	0.809	0.0453	0.000804
GOTERM_CC_DIRECT	nucleoplasm	0.325	26	80	4107	20795	0.00816	0.0537	1.65	0.812	0.0453	0.00479
GOTERM_CC_DIRECT	nucleus	0.4375	35	80	6244	20795	0.00953	0.0607	1.46	0.858	0.0512	0.00635
GOTERM_CC_DIRECT	Golgi apparatus	0.1375	11	80	1122	20795	0.00983	0.0607	2.55	0.867	0.0512	0.00369
GOTERM_CC_DIRECT	postsynaptic density membrane	0.05	4	80	122	20795	0.0113	0.0676	8.52	0.901	0.057	0.00126
GOTERM_CC_DIRECT	mitochondrion	0.175	14	80	1721	20795	0.0125	0.0729	2.11	0.923	0.0614	0.00566
GOTERM_CC_DIRECT	growth cone	0.05	4	80	136	20795	0.0151	0.0854	7.65	0.955	0.072	0.00188
GOTERM_CC_DIRECT	perikaryon	0.05	4	80	160	20795	0.0231	0.125	6.5	0.991	0.105	0.00339
GOTERM_CC_DIRECT	late endosome	0.05	4	80	161	20795	0.0235	0.125	6.46	0.992	0.105	0.00347
GOTERM_CC_DIRECT	dendritic spine	0.05	4	80	162	20795	0.0238	0.125	6.42	0.993	0.105	0.00355
GOTERM_CC_DIRECT	endosome	0.0625	5	80	308	20795	0.0298	0.149	4.22	0.998	0.126	0.00671
GOTERM_CC_DIRECT	IkappaB kinase complex	0.025	2	80	8	20795	0.03	0.149	64.98	0.998	0.126	0.000403
GOTERM_CC_DIRECT	neuron projection	0.0625	5	80	330	20795	0.037	0.177	3.94	1.00e+0	0.149	0.0089
GOTERM_CC_DIRECT	nuclear envelope lumen	0.025	2	80	10	20795	0.0374	0.177	51.99	1.00e+0	0.149	0.000645
GOTERM_CC_DIRECT	cell surface	0.0875	7	80	662	20795	0.04	0.182	2.75	1.00e+0	0.153	0.0137
GOTERM_CC_DIRECT	CD40 receptor complex	0.025	2	80	11	20795	0.041	0.182	47.26	1.00e+0	0.153	0.000786
GOTERM_CC_DIRECT	astrocyte projection	0.025	2	80	11	20795	0.041	0.182	47.26	1.00e+0	0.153	0.000786
GOTERM_CC_DIRECT	Wnt signalosome	0.025	2	80	13	20795	0.0483	0.21	39.99	1.00e+0	0.177	0.00111
GOTERM_CC_DIRECT	extrinsic component of cytoplasmic side of plasma membrane	0.025	2	80	14	20795	0.0519	0.221	37.13	1.00e+0	0.186	0.00129
GOTERM_CC_DIRECT	Golgi membrane	0.0875	7	80	727	20795	0.0581	0.242	2.5	1.00e+0	0.204	0.0218
GOTERM_CC_DIRECT	collagen-containing extracellular matrix	0.0625	5	80	387	20795	0.0599	0.244	3.36	1.00e+0	0.206	0.0168
GOTERM_CC_DIRECT	axolemma	0.025	2	80	17	20795	0.0627	0.251	30.58	1.00e+0	0.211	0.00191
GOTERM_CC_DIRECT	membrane	0.35	28	80	5415	20795	0.0668	0.262	1.34	1.00e+0	0.221	0.0474
GOTERM_CC_DIRECT	cilium	0.0625	5	80	410	20795	0.0708	0.273	3.17	1.00e+0	0.23	0.0209
GOTERM_CC_DIRECT	endoplasmic reticulum membrane	0.1125	9	80	1186	20795	0.0806	0.304	1.97	1.00e+0	0.257	0.0381
GOTERM_CC_DIRECT	ficolin-1-rich granule lumen	0.0375	3	80	126	20795	0.083	0.308	6.19	1.00e+0	0.26	0.0127
GOTERM_CC_DIRECT	nuclear membrane	0.05	4	80	274	20795	0.0864	0.315	3.79	1.00e+0	0.265	0.0214
GOTERM_CC_DIRECT	presynaptic cytosol	0.025	2	80	25	20795	0.0908	0.325	20.8	1.00e+0	0.274	0.00414
GOTERM_MF_DIRECT	protein kinase activity	0.175	14	80	303	19253	2.93e-10	1.18e-07	11.12	1.18e-07	1.02e-07	2.52e-11
GOTERM_MF_DIRECT	protein serine kinase activity	0.1625	13	80	365	19253	2.94e-08	3.95e-06	8.57	1.18e-05	3.41e-06	3.31e-09
GOTERM_MF_DIRECT	oxidoreductase activity, acting on single donors with incorporation of molecular oxygen, incorporation of two atoms of oxygen	0.0625	5	80	12	19253	1.27e-07	7.28e-06	100.28	5.1e-05	6.28e-06	8.45e-10
GOTERM_MF_DIRECT	protein phosphatase binding	0.15	12	80	375	19253	3.65e-07	1.84e-05	7.7	0.000147	1.58e-05	4.58e-08
GOTERM_MF_DIRECT	3-phosphoinositide-dependent protein kinase activity	0.2875	23	80	1777	19253	1.68e-06	7.51e-05	3.11	0.000675	6.48e-05	5.28e-07
GOTERM_MF_DIRECT	eukaryotic translation initiation factor 2alpha kinase activity	0.2625	21	80	1546	19253	2.92e-06	0.000117	3.27	0.00117	0.000101	8.73e-07
GOTERM_MF_DIRECT	Rho-dependent protein serine/threonine kinase activity	0.0875	7	80	109	19253	5.7e-06	0.000208	15.46	0.00229	0.00018	3.47e-07
GOTERM_MF_DIRECT	AMP-activated protein kinase activity	0.1125	9	80	252	19253	9.02e-06	0.000302	8.6	0.00362	0.000261	1.01e-06
GOTERM_MF_DIRECT	JUN kinase activity	0.9	72	80	13690	19253	5.1e-05	0.00155	1.27	0.0203	0.00134	4.01e-05
GOTERM_MF_DIRECT	kinase activity	0.075	6	80	99	19253	5.41e-05	0.00155	14.59	0.0215	0.00134	3.51e-06
GOTERM_MF_DIRECT	protein tyrosine kinase activity	0.075	6	80	117	19253	0.00012	0.00321	12.34	0.047	0.00277	9.22e-06
GOTERM_MF_DIRECT	prostaglandin E receptor activity	0.0375	3	80	5	19253	0.000165	0.0039	144.4	0.0642	0.00337	6.87e-07
GOTERM_MF_DIRECT	G protein-coupled adenosine receptor activity	0.0375	3	80	5	19253	0.000165	0.0039	144.4	0.0642	0.00337	6.87e-07
GOTERM_MF_DIRECT	protein homodimerization activity	0.15	12	80	753	19253	0.000244	0.00533	3.84	0.0933	0.0046	6.15e-05
GOTERM_MF_DIRECT	G protein-coupled receptor activity	0.15	12	80	756	19253	0.000252	0.00533	3.82	0.0963	0.0046	6.39e-05
GOTERM_MF_DIRECT	histone H2AS121 kinase activity	0.0875	7	80	250	19253	0.000569	0.00608	6.74	0.204	0.00525	8.12e-05
GOTERM_MF_DIRECT	histone H2AXS139 kinase activity	0.0875	7	80	250	19253	0.000569	0.00608	6.74	0.204	0.00525	8.12e-05
GOTERM_MF_DIRECT	histone H4S1 kinase activity	0.0875	7	80	250	19253	0.000569	0.00608	6.74	0.204	0.00525	8.12e-05
GOTERM_MF_DIRECT	histone H3S28 kinase activity	0.0875	7	80	250	19253	0.000569	0.00608	6.74	0.204	0.00525	8.12e-05
GOTERM_MF_DIRECT	histone H2AS1 kinase activity	0.0875	7	80	250	19253	0.000569	0.00608	6.74	0.204	0.00525	8.12e-05
GOTERM_MF_DIRECT	histone H3S57 kinase activity	0.0875	7	80	250	19253	0.000569	0.00608	6.74	0.204	0.00525	8.12e-05
GOTERM_MF_DIRECT	ribosomal protein S6 kinase activity	0.0875	7	80	250	19253	0.000569	0.00608	6.74	0.204	0.00525	8.12e-05
GOTERM_MF_DIRECT	histone H3S10 kinase activity	0.0875	7	80	250	19253	0.000569	0.00608	6.74	0.204	0.00525	8.12e-05
GOTERM_MF_DIRECT	histone H2BS36 kinase activity	0.0875	7	80	250	19253	0.000569	0.00608	6.74	0.204	0.00525	8.12e-05
GOTERM_MF_DIRECT	histone H2BS14 kinase activity	0.0875	7	80	250	19253	0.000569	0.00608	6.74	0.204	0.00525	8.12e-05
GOTERM_MF_DIRECT	histone H3T3 kinase activity	0.0875	7	80	250	19253	0.000569	0.00608	6.74	0.204	0.00525	8.12e-05
GOTERM_MF_DIRECT	histone H2AT120 kinase activity	0.0875	7	80	250	19253	0.000569	0.00608	6.74	0.204	0.00525	8.12e-05
GOTERM_MF_DIRECT	DNA-dependent protein kinase activity	0.0875	7	80	251	19253	0.000581	0.00608	6.71	0.208	0.00525	8.32e-05
GOTERM_MF_DIRECT	histone H3T45 kinase activity	0.0875	7	80	251	19253	0.000581	0.00608	6.71	0.208	0.00525	8.32e-05
GOTERM_MF_DIRECT	histone H3T11 kinase activity	0.0875	7	80	252	19253	0.000593	0.00608	6.69	0.212	0.00525	8.53e-05
GOTERM_MF_DIRECT	transcription coactivator binding	0.05	4	80	49	19253	0.00107	0.0105	19.65	0.35	0.00905	5.08e-05
GOTERM_MF_DIRECT	glutamate receptor activity	0.0375	3	80	13	19253	0.00126	0.0121	55.54	0.397	0.0104	1.92e-05
GOTERM_MF_DIRECT	histone H2AXY142 kinase activity	0.0625	5	80	117	19253	0.00137	0.0125	10.28	0.424	0.0108	0.000127
GOTERM_MF_DIRECT	histone H3Y41 kinase activity	0.0625	5	80	117	19253	0.00137	0.0125	10.28	0.424	0.0108	0.000127
GOTERM_MF_DIRECT	diacylglycerol-dependent, calcium-independent serine/threonine kinase activity	0.0375	3	80	15	19253	0.00169	0.0138	48.13	0.493	0.0119	3.03e-05
GOTERM_MF_DIRECT	calcium,diacylglycerol-dependent serine/threonine kinase activity	0.0375	3	80	15	19253	0.00169	0.0138	48.13	0.493	0.0119	3.03e-05
GOTERM_MF_DIRECT	diacylglycerol-dependent serine/threonine kinase activity	0.0375	3	80	15	19253	0.00169	0.0138	48.13	0.493	0.0119	3.03e-05
GOTERM_MF_DIRECT	MAP kinase activity	0.0375	3	80	15	19253	0.00169	0.0138	48.13	0.493	0.0119	3.03e-05
GOTERM_MF_DIRECT	nuclear retinoid X receptor binding	0.0375	3	80	18	19253	0.00244	0.0192	40.11	0.625	0.0166	5.39e-05
GOTERM_MF_DIRECT	scaffold protein binding	0.05	4	80	70	19253	0.00299	0.0231	13.75	0.7	0.0199	0.000206
GOTERM_MF_DIRECT	heme binding	0.0625	5	80	156	19253	0.00389	0.0295	7.71	0.791	0.0255	0.000483
GOTERM_MF_DIRECT	nuclear steroid receptor activity	0.0375	3	80	24	19253	0.00433	0.0322	30.08	0.825	0.0278	0.000131
GOTERM_MF_DIRECT	amyloid-beta binding	0.05	4	80	85	19253	0.00516	0.0377	11.33	0.875	0.0325	0.000433
GOTERM_MF_DIRECT	zinc ion binding	0.225	18	80	2187	19253	0.00673	0.0483	1.98	0.934	0.0417	0.00327
GOTERM_MF_DIRECT	acetylcholinesterase activity	0.025	2	80	2	19253	0.00819	0.0549	240.66	0.963	0.0474	1.71e-05
GOTERM_MF_DIRECT	chemokine (C-C motif) ligand 5 binding	0.025	2	80	2	19253	0.00819	0.0549	240.66	0.963	0.0474	1.71e-05
GOTERM_MF_DIRECT	oxidoreductase activity, acting on single donors with incorporation of molecular oxygen	0.025	2	80	2	19253	0.00819	0.0549	240.66	0.963	0.0474	1.71e-05
GOTERM_MF_DIRECT	arachidonate 5-lipoxygenase activity	0.025	2	80	2	19253	0.00819	0.0549	240.66	0.963	0.0474	1.71e-05
GOTERM_MF_DIRECT	cannabinoid receptor activity	0.025	2	80	3	19253	0.0123	0.0747	160.44	0.993	0.0645	5.1e-05
GOTERM_MF_DIRECT	cholinesterase activity	0.025	2	80	3	19253	0.0123	0.0747	160.44	0.993	0.0645	5.1e-05
GOTERM_MF_DIRECT	G protein-coupled receptor activity involved in regulation of postsynaptic membrane potential	0.025	2	80	3	19253	0.0123	0.0747	160.44	0.993	0.0645	5.1e-05
GOTERM_MF_DIRECT	neurotransmitter receptor activity involved in regulation of postsynaptic cytosolic calcium ion concentration	0.025	2	80	3	19253	0.0123	0.0747	160.44	0.993	0.0645	5.1e-05
GOTERM_MF_DIRECT	prostaglandin-endoperoxide synthase activity	0.025	2	80	3	19253	0.0123	0.0747	160.44	0.993	0.0645	5.1e-05
GOTERM_MF_DIRECT	IkappaB kinase activity	0.025	2	80	3	19253	0.0123	0.0747	160.44	0.993	0.0645	5.1e-05
GOTERM_MF_DIRECT	protein kinase binding	0.0875	7	80	495	19253	0.0161	0.0947	3.4	0.999	0.0817	0.00449
GOTERM_MF_DIRECT	arachidonate 12(S)-lipoxygenase activity	0.025	2	80	4	19253	0.0163	0.0947	120.33	0.999	0.0817	0.000102
GOTERM_MF_DIRECT	phosphotyrosine residue binding	0.0375	3	80	48	19253	0.0166	0.0947	15.04	0.999	0.0817	0.00104
GOTERM_MF_DIRECT	hepatocyte growth factor receptor activity	0.0375	3	80	51	19253	0.0186	0.0947	14.16	0.999	0.0817	0.00125
GOTERM_MF_DIRECT	brain-derived neurotrophic factor receptor activity	0.0375	3	80	51	19253	0.0186	0.0947	14.16	0.999	0.0817	0.00125
GOTERM_MF_DIRECT	platelet-derived growth factor alpha-receptor activity	0.0375	3	80	51	19253	0.0186	0.0947	14.16	0.999	0.0817	0.00125
GOTERM_MF_DIRECT	boss receptor activity	0.0375	3	80	51	19253	0.0186	0.0947	14.16	0.999	0.0817	0.00125
GOTERM_MF_DIRECT	stem cell factor receptor activity	0.0375	3	80	51	19253	0.0186	0.0947	14.16	0.999	0.0817	0.00125
GOTERM_MF_DIRECT	GPI-linked ephrin receptor activity	0.0375	3	80	51	19253	0.0186	0.0947	14.16	0.999	0.0817	0.00125
GOTERM_MF_DIRECT	insulin receptor activity	0.0375	3	80	51	19253	0.0186	0.0947	14.16	0.999	0.0817	0.00125
GOTERM_MF_DIRECT	protein tyrosine kinase collagen receptor activity	0.0375	3	80	51	19253	0.0186	0.0947	14.16	0.999	0.0817	0.00125
GOTERM_MF_DIRECT	macrophage colony-stimulating factor receptor activity	0.0375	3	80	51	19253	0.0186	0.0947	14.16	0.999	0.0817	0.00125
GOTERM_MF_DIRECT	placental growth factor receptor activity	0.0375	3	80	51	19253	0.0186	0.0947	14.16	0.999	0.0817	0.00125
GOTERM_MF_DIRECT	epidermal growth factor receptor activity	0.0375	3	80	52	19253	0.0193	0.0947	13.88	1.00e+0	0.0817	0.00132
GOTERM_MF_DIRECT	fibroblast growth factor receptor activity	0.0375	3	80	52	19253	0.0193	0.0947	13.88	1.00e+0	0.0817	0.00132
GOTERM_MF_DIRECT	platelet-derived growth factor beta-receptor activity	0.0375	3	80	52	19253	0.0193	0.0947	13.88	1.00e+0	0.0817	0.00132
GOTERM_MF_DIRECT	insulin-like growth factor receptor activity	0.0375	3	80	53	19253	0.02	0.0969	13.62	1.00e+0	0.0837	0.00139
GOTERM_MF_DIRECT	adenylate cyclase inhibiting G protein-coupled glutamate receptor activity	0.025	2	80	5	19253	0.0204	0.0974	96.27	1.00e+0	0.0841	0.000169
GOTERM_MF_DIRECT	vascular endothelial growth factor receptor activity	0.0375	3	80	54	19253	0.0207	0.098	13.37	1.00e+0	0.0846	0.00147
GOTERM_MF_DIRECT	transmembrane-ephrin receptor activity	0.0375	3	80	55	19253	0.0215	0.1	13.13	1.00e+0	0.0866	0.00155
GOTERM_MF_DIRECT	heterotrimeric G-protein binding	0.025	2	80	6	19253	0.0244	0.109	80.22	1.00e+0	0.094	0.000253
GOTERM_MF_DIRECT	G protein-coupled opioid receptor activity	0.025	2	80	6	19253	0.0244	0.109	80.22	1.00e+0	0.094	0.000253
GOTERM_MF_DIRECT	NFAT protein binding	0.025	2	80	6	19253	0.0244	0.109	80.22	1.00e+0	0.094	0.000253
GOTERM_MF_DIRECT	signaling receptor activator activity	0.025	2	80	6	19253	0.0244	0.109	80.22	1.00e+0	0.094	0.000253
GOTERM_MF_DIRECT	arachidonate binding	0.025	2	80	7	19253	0.0284	0.125	68.76	1.00e+0	0.108	0.000353
GOTERM_MF_DIRECT	DNA-binding transcription factor binding	0.05	4	80	169	19253	0.0323	0.14	5.7	1.00e+0	0.121	0.0054
GOTERM_MF_DIRECT	patched binding	0.025	2	80	8	19253	0.0324	0.14	60.17	1.00e+0	0.121	0.00047
GOTERM_MF_DIRECT	collagen binding	0.0375	3	80	70	19253	0.0335	0.143	10.31	1.00e+0	0.124	0.0031
GOTERM_MF_DIRECT	peptide hormone receptor binding	0.025	2	80	10	19253	0.0403	0.171	48.13	1.00e+0	0.147	0.000751
GOTERM_MF_DIRECT	metallopeptidase activity	0.0375	3	80	79	19253	0.0418	0.175	9.14	1.00e+0	0.151	0.00435
GOTERM_MF_DIRECT	metal ion binding	0.2375	19	80	2904	19253	0.0447	0.185	1.57	1.00e+0	0.16	0.027
GOTERM_MF_DIRECT	chromatin DNA binding	0.0375	3	80	85	19253	0.0477	0.196	8.49	1.00e+0	0.169	0.00534
GOTERM_MF_DIRECT	transferrin receptor binding	0.025	2	80	12	19253	0.0482	0.196	40.11	1.00e+0	0.169	0.0011
GOTERM_MF_DIRECT	insulin receptor substrate binding	0.025	2	80	13	19253	0.0521	0.209	37.02	1.00e+0	0.181	0.00129
GOTERM_MF_DIRECT	protein-containing complex binding	0.0625	5	80	348	19253	0.0549	0.218	3.46	1.00e+0	0.189	0.0149
GOTERM_MF_DIRECT	protein kinase A catalytic subunit binding	0.025	2	80	14	19253	0.056	0.221	34.38	1.00e+0	0.19	0.0015
GOTERM_MF_DIRECT	calmodulin binding	0.05	4	80	212	19253	0.0566	0.221	4.54	1.00e+0	0.191	0.0118
GOTERM_MF_DIRECT	lipid binding	0.05	4	80	214	19253	0.0579	0.224	4.5	1.00e+0	0.193	0.0122
GOTERM_MF_DIRECT	alpha-actinin binding	0.025	2	80	16	19253	0.0637	0.242	30.08	1.00e+0	0.209	0.00197
GOTERM_MF_DIRECT	MAP kinase kinase activity	0.025	2	80	16	19253	0.0637	0.242	30.08	1.00e+0	0.209	0.00197
GOTERM_MF_DIRECT	protein serine/threonine kinase binding	0.025	2	80	18	19253	0.0714	0.268	26.74	1.00e+0	0.231	0.0025
GOTERM_MF_DIRECT	chemokine receptor activity	0.025	2	80	19	19253	0.0752	0.28	25.33	1.00e+0	0.242	0.00278
GOTERM_MF_DIRECT	transcription cis-regulatory region binding	0.05	4	80	241	19253	0.0767	0.283	3.99	1.00e+0	0.244	0.0181
GOTERM_MF_DIRECT	protease binding	0.0375	3	80	112	19253	0.0774	0.283	6.45	1.00e+0	0.244	0.0114
GOTERM_MF_DIRECT	tau-protein kinase activity	0.025	2	80	22	19253	0.0865	0.313	21.88	1.00e+0	0.271	0.00373
GOTERM_MF_DIRECT	C-C chemokine receptor activity	0.025	2	80	23	19253	0.0903	0.321	20.93	1.00e+0	0.277	0.00408
GOTERM_MF_DIRECT	C-C chemokine binding	0.025	2	80	23	19253	0.0903	0.321	20.93	1.00e+0	0.277	0.00408

## Sheet: Table S10
Supplementary data Table S10 KEGG enrichment analysis of the predicted targets.
Category	Term	Genes	Count	List Total	Pop Hits	Pop Total	P-Value	Benjamini	Fold Enrichment	Bonferroni	FDR	Fisher Exact
KEGG_PATHWAY	Lipid and atherosclerosis	0.4	16	73	533	8534	3.64e-19	0.000000000000000082	7.02	8.16e-17	3.57e-17	4.93e-20
KEGG_PATHWAY	JAK-STAT signaling pathway	0.3	16	73	228	8534	5.31e-08	0.000000000000000068	12.99	1.19e-05	2.37e-07	3.69e-09
KEGG_PATHWAY	IL-17 signaling pathway	0.2375	10	73	226	8534	2.44e-13	0.0000000000274	9.83	5.46e-11	1.19e-11	2.29e-14
KEGG_PATHWAY	EGFR tyrosine kinase inhibitor resistance	0.225	11	73	216	8534	1.52e-12	1.14e-10	9.74	3.4e-10	4.96e-11	1.44e-13
KEGG_PATHWAY	TNF signaling pathway	0.175	13	73	109	8534	4.39e-12	2.47e-10	15.02	9.84e-10	1.08e-10	2.59e-13
KEGG_PATHWAY	cAMP signaling pathway	0.1625	13	73	101	8534	3.31e-11	1.49e-09	15.05	7.41e-09	6.49e-10	1.95e-12
KEGG_PATHWAY	T cell receptor signaling pathway	0.1625	13	73	122	8534	3.14e-10	1.18e-08	12.46	7.03e-08	5.13e-09	2.28e-11
KEGG_PATHWAY	FoxO signaling pathway	0.15	12	73	99	8534	4.9e-10	1.57e-08	14.17	1.1e-07	6.86e-09	3.08e-11
KEGG_PATHWAY	Choline metabolism in cancer	0.2375	12	73	370	8534	9.4e-10	2.64e-08	6	2.1e-07	1.15e-08	1.49e-10
KEGG_PATHWAY	mTOR signaling pathway	0.1875	15	73	204	8534	1.12e-09	2.81e-08	8.6	2.52e-07	1.22e-08	1.22e-10
KEGG_PATHWAY	MAPK signaling pathway	0.15	12	73	112	8534	1.87e-09	4.21e-08	12.53	4.19e-07	1.83e-08	1.35e-10
KEGG_PATHWAY	Toll-like receptor signaling pathway	0.1625	13	73	149	8534	3.21e-09	6.57e-08	10.2	7.2e-07	2.86e-08	2.9e-10
KEGG_PATHWAY	Th17 cell differentiation	0.125	10	73	69	8534	4.9e-09	8.77e-08	16.94	1.1e-06	3.82e-08	2.53e-10
KEGG_PATHWAY	HIF-1 signaling pathway	0.1375	11	73	95	8534	5.48e-09	8.77e-08	13.54	1.23e-06	3.82e-08	3.63e-10
KEGG_PATHWAY	Alzheimer disease	0.125	13	73	70	8534	5.59e-09	8.77e-08	16.7	1.25e-06	3.82e-08	2.93e-10
KEGG_PATHWAY	Chemical carcinogenesis - reactive oxygen species	0.1625	13	73	157	8534	5.85e-09	8.77e-08	9.68	1.31e-06	3.82e-08	5.59e-10
KEGG_PATHWAY	Apoptosis	0.175	14	73	196	8534	7.18e-09	1.01e-07	8.35	1.61e-06	4.4e-08	8.04e-10
KEGG_PATHWAY	PI3K-Akt signaling pathway	0.1875	15	73	238	8534	8.34e-09	1.1e-07	7.37	1.87e-06	4.81e-08	1.07e-09
KEGG_PATHWAY	GnRH secretion	0.1625	13	73	163	8534	8.96e-09	1.12e-07	9.32	2.01e-06	4.88e-08	8.92e-10
KEGG_PATHWAY	PPAR signaling pathway	0.1375	11	73	105	8534	1.46e-08	1.73e-07	12.25	3.28e-06	7.55e-08	1.08e-09
KEGG_PATHWAY	Th1 and Th2 cell differentiation	0.125	10	73	80	8534	1.86e-08	2.1e-07	14.61	4.18e-06	9.13e-08	1.14e-09
KEGG_PATHWAY	Human T-cell leukemia virus 1 infection	0.1375	11	73	119	8534	4.92e-08	5.27e-07	10.81	1.1e-05	2.3e-07	4.18e-09
KEGG_PATHWAY	RIG-I-like receptor signaling pathway	0.1375	11	73	122	8534	6.25e-08	6.11e-07	10.54	1.4e-05	2.66e-07	5.45e-09
KEGG_PATHWAY	African trypanosomiasis	0.175	14	73	238	8534	7.32e-08	6.87e-07	6.88	1.64e-05	2.99e-07	1.01e-08
KEGG_PATHWAY	Aldosterone-regulated sodium reabsorption	0.1125	9	73	68	8534	8.51e-08	7.66e-07	15.47	1.91e-05	3.34e-07	4.87e-09
KEGG_PATHWAY	Bladder cancer	0.125	10	73	98	8534	1.12e-07	9.67e-07	11.93	2.51e-05	4.21e-07	8.55e-09
KEGG_PATHWAY	Oxytocin signaling pathway	0.1625	13	73	205	8534	1.16e-07	9.67e-07	7.41	2.6e-05	4.21e-07	1.47e-08
KEGG_PATHWAY	NF-kappa B signaling pathway	0.1375	11	73	138	8534	2.01e-07	1.62e-06	9.32	4.51e-05	7.05e-07	2e-08
KEGG_PATHWAY	Wnt signaling pathway	0.1625	13	73	226	8534	3.36e-07	2.6e-06	6.72	7.52e-05	1.13e-06	4.72e-08
KEGG_PATHWAY	AMPK signaling pathway	0.15	12	73	193	8534	5.4e-07	3.93e-06	7.27	0.000121	1.71e-06	7e-08
KEGG_PATHWAY	ErbB signaling pathway	0.1125	9	73	86	8534	5.42e-07	3.93e-06	12.23	0.000121	1.71e-06	4.02e-08
KEGG_PATHWAY	VEGF signaling pathway	0.1	8	73	60	8534	6.12e-07	4.3e-06	15.59	0.000137	1.87e-06	3.47e-08
KEGG_PATHWAY	Neurotrophin signaling pathway	0.125	10	73	120	8534	6.43e-07	4.38e-06	9.74	0.000144	1.91e-06	6.1e-08
KEGG_PATHWAY	Shigellosis	0.1625	13	73	250	8534	9.9e-07	6.36e-06	6.08	0.000222	2.77e-06	1.55e-07
KEGG_PATHWAY	Relaxin signaling pathway	0.125	10	73	130	8534	1.27e-06	7.91e-06	8.99	0.000284	3.45e-06	1.31e-07
KEGG_PATHWAY	Human immunodeficiency virus 1 infection	0.15	12	73	213	8534	1.44e-06	8.74e-06	6.59	0.000322	3.81e-06	2.07e-07
KEGG_PATHWAY	FoxO signaling pathway	0.125	10	73	133	8534	1.53e-06	9.08e-06	8.79	0.000344	3.96e-06	1.62e-07
KEGG_PATHWAY	Choline metabolism in cancer	0.1125	9	73	99	8534	1.6e-06	9.24e-06	10.63	0.000359	4.02e-06	1.38e-07
KEGG_PATHWAY	Prolactin signaling pathway	0.1	8	73	71	8534	1.96e-06	1.1e-05	13.17	0.000438	4.79e-06	1.34e-07
KEGG_PATHWAY	Chagas disease	0.1125	9	73	103	8534	2.17e-06	1.19e-05	10.21	0.000485	5.18e-06	1.95e-07
KEGG_PATHWAY	Type II diabetes mellitus	0.0875	7	73	47	8534	2.38e-06	1.28e-05	17.41	0.000534	5.56e-06	1.2e-07
KEGG_PATHWAY	Osteoclast differentiation	0.125	10	73	143	8534	2.81e-06	1.47e-05	8.18	0.000629	6.4e-06	3.21e-07
KEGG_PATHWAY	Pancreatic cancer	0.1	8	73	77	8534	3.4e-06	1.74e-05	12.15	0.000761	7.57e-06	2.54e-07
KEGG_PATHWAY	Retrograde endocannabinoid signaling	0.125	10	73	149	8534	3.95e-06	1.97e-05	7.85	0.000884	8.6e-06	4.72e-07
KEGG_PATHWAY	Non-alcoholic fatty liver disease	0.125	10	73	157	8534	6.07e-06	2.97e-05	7.45	0.00136	1.29e-05	7.66e-07
KEGG_PATHWAY	Hepatitis C	0.125	10	73	159	8534	6.73e-06	3.09e-05	7.35	0.00151	1.35e-05	8.61e-07
KEGG_PATHWAY	Pathogenic Escherichia coli infection	0.1375	11	73	203	8534	6.9e-06	3.1e-05	6.33	0.00154	1.35e-05	1.03e-06
KEGG_PATHWAY	Rap1 signaling pathway	0.1375	11	73	212	8534	1.01e-05	4.46e-05	6.07	0.00226	1.94e-05	1.58e-06
KEGG_PATHWAY	Influenza A	0.125	10	73	173	8534	1.33e-05	5.77e-05	6.76	0.00299	2.52e-05	1.86e-06
KEGG_PATHWAY	Endocrine resistance	0.1	8	73	99	8534	1.82e-05	7.71e-05	9.45	0.00406	3.36e-05	1.78e-06
KEGG_PATHWAY	Fluid shear stress and atherosclerosis	0.1125	9	73	141	8534	2.23e-05	9.31e-05	7.46	0.00499	4.05e-05	2.81e-06
KEGG_PATHWAY	Central carbon metabolism in cancer	0.0875	7	73	71	8534	2.71e-05	0.000111	11.53	0.00606	4.83e-05	2.15e-06
KEGG_PATHWAY	HIF-1 signaling pathway	0.1	8	73	110	8534	3.61e-05	0.00014	8.5	0.00805	6.09e-05	3.96e-06
KEGG_PATHWAY	Glioma	0.0875	7	73	76	8534	4.01e-05	0.000153	10.77	0.00893	6.65e-05	3.42e-06
KEGG_PATHWAY	Pathways of neurodegeneration - multiple diseases	0.1875	15	73	483	8534	4.12e-05	0.000154	3.63	0.00918	6.72e-05	1.09e-05
KEGG_PATHWAY	Chronic myeloid leukemia	0.0875	7	73	77	8534	4.31e-05	0.000159	10.63	0.00962	6.93e-05	3.73e-06
KEGG_PATHWAY	Serotonergic synapse	0.1	8	73	115	8534	4.8e-05	0.000174	8.13	0.0107	7.59e-05	5.52e-06
KEGG_PATHWAY	Leishmaniasis	0.0875	7	73	79	8534	4.99e-05	0.000176	10.36	0.0111	7.66e-05	4.44e-06
KEGG_PATHWAY	Leukocyte transendothelial migration	0.1	8	73	116	8534	5.08e-05	0.000176	8.06	0.0113	7.66e-05	5.89e-06
KEGG_PATHWAY	Glutamatergic synapse	0.1	8	73	116	8534	5.08e-05	0.000176	8.06	0.0113	7.66e-05	5.89e-06
KEGG_PATHWAY	MicroRNAs in cancer	0.15	12	73	312	8534	5.38e-05	0.000183	4.5	0.012	7.99e-05	1.14e-05
KEGG_PATHWAY	Chemical carcinogenesis - receptor activation	0.125	10	73	215	8534	7.42e-05	0.000249	5.44	0.0165	0.000109	1.3e-05
KEGG_PATHWAY	Platelet activation	0.1	8	73	126	8534	8.6e-05	0.000285	7.42	0.0191	0.000124	1.09e-05
KEGG_PATHWAY	Human papillomavirus infection	0.15	12	73	333	8534	9.68e-05	0.000311	4.21	0.0215	0.000136	2.2e-05
KEGG_PATHWAY	B cell receptor signaling pathway	0.0875	7	73	91	8534	0.000111	0.00035	8.99	0.0245	0.000153	1.14e-05
KEGG_PATHWAY	Chemical carcinogenesis - reactive oxygen species	0.125	10	73	227	8534	0.000113	0.000352	5.15	0.0249	0.000153	2.08e-05
KEGG_PATHWAY	Dopaminergic synapse	0.1	8	73	132	8534	0.000115	0.000355	7.09	0.0255	0.000155	1.53e-05
KEGG_PATHWAY	Gap junction	0.0875	7	73	92	8534	0.000117	0.000357	8.89	0.026	0.000156	1.23e-05
KEGG_PATHWAY	GnRH signaling pathway	0.0875	7	73	93	8534	0.000125	0.000374	8.8	0.0276	0.000163	1.32e-05
KEGG_PATHWAY	Vascular smooth muscle contraction	0.1	8	73	134	8534	0.000127	0.000375	6.98	0.028	0.000163	1.71e-05
KEGG_PATHWAY	Regulation of lipolysis in adipocytes	0.075	6	73	59	8534	0.000131	0.000381	11.89	0.0288	0.000166	1e-05
KEGG_PATHWAY	Apoptosis	0.1	8	73	136	8534	0.000139	0.000401	6.88	0.0307	0.000175	1.9e-05
KEGG_PATHWAY	Long-term depression	0.075	6	73	60	8534	0.000141	0.000403	11.69	0.0312	0.000175	1.11e-05
KEGG_PATHWAY	Axon guidance	0.1125	9	73	184	8534	0.000148	0.000415	5.72	0.0326	0.000181	2.45e-05
KEGG_PATHWAY	Estrogen signaling pathway	0.1	8	73	139	8534	0.000159	0.000443	6.73	0.0351	0.000193	2.23e-05
KEGG_PATHWAY	Fc gamma R-mediated phagocytosis	0.0875	7	73	99	8534	0.000176	0.000484	8.27	0.0387	0.000211	1.99e-05
KEGG_PATHWAY	Alcoholic liver disease	0.1	8	73	144	8534	0.000198	0.000531	6.49	0.0435	0.000231	2.88e-05
KEGG_PATHWAY	Spinocerebellar ataxia	0.1	8	73	144	8534	0.000198	0.000531	6.49	0.0435	0.000231	2.88e-05
KEGG_PATHWAY	GnRH secretion	0.075	6	73	65	8534	0.000207	0.000542	10.79	0.0453	0.000236	1.76e-05
KEGG_PATHWAY	Long-term potentiation	0.075	6	73	67	8534	0.000239	0.000615	10.47	0.0521	0.000268	2.1e-05
KEGG_PATHWAY	Salmonella infection	0.125	10	73	251	8534	0.000241	0.000615	4.66	0.0525	0.000268	4.93e-05
KEGG_PATHWAY	Calcium signaling pathway	0.125	10	73	254	8534	0.000263	0.000665	4.6	0.0572	0.00029	5.45e-05
KEGG_PATHWAY	Focal adhesion	0.1125	9	73	203	8534	0.00029	0.000724	5.18	0.0628	0.000315	5.31e-05
KEGG_PATHWAY	Non-small cell lung cancer	0.075	6	73	73	8534	0.000357	0.000884	9.61	0.0769	0.000385	3.44e-05
KEGG_PATHWAY	Cholinergic synapse	0.0875	7	73	116	8534	0.000417	0.00102	7.05	0.0892	0.000444	5.55e-05
KEGG_PATHWAY	Pertussis	0.075	6	73	78	8534	0.000486	0.00116	8.99	0.103	0.000507	5.02e-05
KEGG_PATHWAY	Hepatocellular carcinoma	0.1	8	73	170	8534	0.000545	0.00128	5.5	0.115	0.000557	9.39e-05
KEGG_PATHWAY	Thyroid hormone signaling pathway	0.0875	7	73	122	8534	0.000546	0.00128	6.71	0.115	0.000557	7.66e-05
KEGG_PATHWAY	Colorectal cancer	0.075	6	73	87	8534	0.000802	0.00186	8.06	0.165	0.00081	9.29e-05
KEGG_PATHWAY	Herpes simplex virus 1 infection	0.1	8	73	182	8534	0.000818	0.00186	5.14	0.168	0.000818	0.000151
KEGG_PATHWAY	Tuberculosis	0.1	8	73	182	8534	0.000818	0.00186	5.14	0.168	0.000818	0.000151
KEGG_PATHWAY	Insulin signaling pathway	0.0875	7	73	138	8534	0.00104	0.00235	5.93	0.209	0.00104	0.000166
KEGG_PATHWAY	Measles	0.0875	7	73	139	8534	0.00108	0.00237	5.89	0.216	0.00108	0.000174
KEGG_PATHWAY	Small cell lung cancer	0.075	6	73	93	8534	0.00109	0.00237	7.54	0.216	0.00109	0.000135
KEGG_PATHWAY	Signaling pathways regulating pluripotency of stem cells	0.0875	7	73	144	8534	0.0013	0.00282	5.68	0.253	0.0013	0.000216
KEGG_PATHWAY	Epstein-Barr virus infection	0.1	8	73	204	8534	0.00159	0.00341	4.58	0.3	0.00159	0.00033
KEGG_PATHWAY	Gastric cancer	0.0875	7	73	150	8534	0.0016	0.00341	5.46	0.302	0.0016	0.000278
KEGG_PATHWAY	Arachidonic acid metabolism	0.0625	5	73	63	8534	0.00191	0.00401	9.28	0.348	0.00191	0.000191
KEGG_PATHWAY	Antifolate resistance	0.05	4	73	30	8534	0.00199	0.00414	15.59	0.359	0.00199	0.000114
KEGG_PATHWAY	cGMP-PKG signaling pathway	0.0875	7	73	166	8534	0.00268	0.00553	4.93	0.452	0.00268	0.000514
KEGG_PATHWAY	Epithelial cell signaling in Helicobacter pylori infection	0.0625	5	73	71	8534	0.00296	0.00594	8.23	0.485	0.00296	0.000335
KEGG_PATHWAY	Natural killer cell mediated cytotoxicity	0.075	6	73	117	8534	0.00299	0.00596	6	0.489	0.00299	0.00047
KEGG_PATHWAY	RIG-I-like receptor signaling pathway	0.0625	5	73	72	8534	0.00311	0.00614	8.12	0.502	0.00311	0.000357
KEGG_PATHWAY	African trypanosomiasis	0.05	4	73	37	8534	0.00364	0.00713	12.64	0.558	0.00364	0.000263
KEGG_PATHWAY	Aldosterone-regulated sodium reabsorption	0.05	4	73	38	8534	0.00393	0.00763	12.31	0.586	0.00393	0.000292
KEGG_PATHWAY	Bladder cancer	0.05	4	73	41	8534	0.00488	0.00938	11.41	0.666	0.00488	0.000393
KEGG_PATHWAY	NOD-like receptor signaling pathway	0.0875	7	73	189	8534	0.00507	0.00967	4.33	0.68	0.00507	0.00111
KEGG_PATHWAY	Neutrophil extracellular trap formation	0.0875	7	73	193	8534	0.00561	0.0106	4.24	0.716	0.00561	0.00125
KEGG_PATHWAY	Apelin signaling pathway	0.075	6	73	140	8534	0.00642	0.012	5.01	0.764	0.00642	0.00121
KEGG_PATHWAY	Morphine addiction	0.0625	5	73	91	8534	0.00717	0.0133	6.42	0.8	0.00717	0.00105
KEGG_PATHWAY	Oxytocin signaling pathway	0.075	6	73	155	8534	0.00976	0.018	4.53	0.889	0.00976	0.00204
KEGG_PATHWAY	Necroptosis	0.075	6	73	159	8534	0.0108	0.0198	4.41	0.913	0.0108	0.00232
KEGG_PATHWAY	Amoebiasis	0.0625	5	73	103	8534	0.011	0.02	5.67	0.916	0.011	0.00182
KEGG_PATHWAY	Endometrial cancer	0.05	4	73	59	8534	0.0134	0.0239	7.93	0.951	0.0134	0.00157
KEGG_PATHWAY	Progesterone-mediated oocyte maturation	0.0625	5	73	111	8534	0.0142	0.0251	5.27	0.959	0.0142	0.00253
KEGG_PATHWAY	Wnt signaling pathway	0.075	6	73	174	8534	0.0155	0.0273	4.03	0.97	0.0155	0.00363
KEGG_PATHWAY	Renin secretion	0.05	4	73	69	8534	0.0203	0.0354	6.78	0.99	0.0203	0.0028
KEGG_PATHWAY	Renal cell carcinoma	0.05	4	73	70	8534	0.0211	0.0365	6.68	0.992	0.0211	0.00295
KEGG_PATHWAY	Melanoma	0.05	4	73	73	8534	0.0235	0.0404	6.41	0.995	0.0235	0.00344
KEGG_PATHWAY	Breast cancer	0.0625	5	73	148	8534	0.036	0.0614	3.95	1.00e+0	0.036	0.00856
KEGG_PATHWAY	Hormone signaling	0.075	6	73	219	8534	0.0371	0.0628	3.2	1.00e+0	0.0371	0.0109
KEGG_PATHWAY	Thyroid cancer	0.0375	3	73	37	8534	0.0387	0.0649	9.48	1.00e+0	0.0387	0.00379
KEGG_PATHWAY	Longevity regulating pathway	0.05	4	73	90	8534	0.0402	0.0669	5.2	1.00e+0	0.0402	0.00724
KEGG_PATHWAY	Adrenergic signaling in cardiomyocytes	0.0625	5	73	154	8534	0.0408	0.0674	3.8	1.00e+0	0.0408	0.0101
KEGG_PATHWAY	Cellular senescence	0.0625	5	73	157	8534	0.0433	0.0711	3.72	1.00e+0	0.0433	0.0109
KEGG_PATHWAY	Regulation of actin cytoskeleton	0.075	6	73	232	8534	0.0457	0.0746	3.02	1.00e+0	0.0457	0.0141
KEGG_PATHWAY	Circadian entrainment	0.05	4	73	97	8534	0.0484	0.0783	4.82	1.00e+0	0.0484	0.00939
KEGG_PATHWAY	Aldosterone synthesis and secretion	0.05	4	73	98	8534	0.0496	0.0797	4.77	1.00e+0	0.0496	0.00972
KEGG_PATHWAY	Viral protein interaction with cytokine and cytokine receptor	0.05	4	73	100	8534	0.0521	0.0832	4.68	1.00e+0	0.0521	0.0104
KEGG_PATHWAY	Melanogenesis	0.05	4	73	101	8534	0.0534	0.0846	4.63	1.00e+0	0.0534	0.0108
KEGG_PATHWAY	Autophagy - animal	0.0625	5	73	169	8534	0.0541	0.0851	3.46	1.00e+0	0.0541	0.0146
KEGG_PATHWAY	Cocaine addiction	0.0375	3	73	49	8534	0.064	0.1	7.16	1.00e+0	0.064	0.00835
KEGG_PATHWAY	Ovarian steroidogenesis	0.0375	3	73	52	8534	0.0711	0.11	6.74	1.00e+0	0.0711	0.00983
KEGG_PATHWAY	Carbohydrate digestion and absorption	0.0375	3	73	52	8534	0.0711	0.11	6.74	1.00e+0	0.0711	0.00983
KEGG_PATHWAY	Parathyroid hormone synthesis, secretion and action	0.05	4	73	115	8534	0.0729	0.112	4.07	1.00e+0	0.0729	0.0167
KEGG_PATHWAY	Endocrine and other factor-regulated calcium reabsorption	0.0375	3	73	53	8534	0.0734	0.112	6.62	1.00e+0	0.0734	0.0104
KEGG_PATHWAY	Hedgehog signaling pathway	0.0375	3	73	56	8534	0.0808	0.122	6.26	1.00e+0	0.0808	0.012
KEGG_PATHWAY	AMPK signaling pathway	0.05	4	73	122	8534	0.0836	0.125	3.83	1.00e+0	0.0836	0.0203
KEGG_PATHWAY	Prion disease	0.075	6	73	278	8534	0.085	0.127	2.52	1.00e+0	0.085	0.0312
KEGG_PATHWAY	Transcriptional misregulation in cancer	0.0625	5	73	198	8534	0.0857	0.127	2.95	1.00e+0	0.0857	0.0269
KEGG_PATHWAY	Longevity regulating pathway - multiple species	0.0375	3	73	62	8534	0.0961	0.141	5.66	1.00e+0	0.0961	0.0158
KEGG_PATHWAY	Basal cell carcinoma	0.0375	3	73	63	8534	0.0987	0.144	5.57	1.00e+0	0.0987	0.0165
