# Supplementary material for: Danggui Shaoyao San ameliorates neuroinflammation in a D-galactose-induced Alzheimer’s disease rat model by suppressing the JAK2/STAT3 pathway and modulating Th17/Treg -related immune dysregulation
Source: Front Cell Dev Biol. 2026 Feb 25;14:1763180. doi: 10.3389/fcell.2026.1763180 (PMC12975871; doi:10.3389/fcell.2026.1763180)
Supplement: Supplementary file 3 [file Supplementaryfile4.xlsx]

## Sheet: Con_vs_M_vs_DSS
id	MS2 name	MS2 score	level	MS1 name	MS1 ppm	mz	rt	type	MEAN Con	MEAN M	MEAN DSS	ANOVA P-VALUE	Q-VALUE
13	Serine	3.93	level1			106.049	219.1	POS	0.668463	0.52173	0.472056	0.0482409	0.41796
14	Ornithine	3.92	level1			115.086	283.4	POS	1.13406	0.82773	0.327663	0.0176765	0.318785
19	Fumaric acid	3.92	level1			115.003	223.1	NEG	0.055224	0.0423713	0.0607618	0.00796499	0.272182
20	Asparagine	3.92	level1			133.06	220.6	POS	0.457069	0.324561	0.34526	0.0202832	0.328328
22	Glutamine	3.92	level1			147.076	217.8	POS	23.4092	21.2554	18.3046	0.0214535	0.331852
28	Methylimidazoleacetic acid	3.92	level1			123.055	187.2	POS	0.0639621	0.306864	0.0661171	4.41322e-07	0.00163458
33	omega-Muricholic acid	3.92	level1			407.278	132.7	NEG	1.43309	3.2912	1.16948	0.00706649	0.268151
42	beta-Carboline	3.92	level1			169.075	22.9	POS	0.0185204	0.178529	0.0266309	0.0105096	0.287411
49	Proline	3.92	level1			116.07	183.2	POS	15.8037	9.76391	10.2828	0.00529623	0.241089
53	Thiamine monophosphate	3.91	level1			345.077	278.3	POS	0.0526069	0.0651174	0.0497273	0.00440286	0.230856
55	N-Acetylaspartic acid	3.91	level1			174.04	231.5	NEG	0.04113	0.0266453	0.04351	0.0110917	0.290196
68	Biliverdin	3.91	level1			581.238	145.7	NEG	0.0102333	0.00662657	0.00736719	0.0309503	0.365076
72	Acetylleucine	3.91	level1			172.097	107.2	NEG	0.439913	0.7107	0.457205	0.0308391	0.364761
74	Kynurenic acid	3.91	level1			190.049	100.4	POS	0.436968	1.18309	0.978074	0.0125818	0.296754
81	Linoleic acid	3.91	level1			279.232	19.8	NEG	122.218	67.2774	103.277	0.0436685	0.403873
82	Arachidonic acid (AA)	3.91	level1			303.231	19.2	NEG	49.7562	34.847	38.4	0.0167975	0.317493
95	Lysine	3.9	level1			147.112	291.4	POS	8.95351	7.88619	5.9819	0.0137172	0.303153
100	Pipecolic acid	3.9	level1			130.086	182.5	POS	0.394135	0.538864	0.359013	0.0466443	0.413142
103	Methionine	3.9	level1			148.043	168.4	NEG	0.86696	0.690405	0.744169	0.0341713	0.372731
110	Imazamethabenz	3.9	level1			275.138	50.3	POS	4.06734e-05	0.00138723	0.0538687	0.0243292	0.345811
115	2-Hydroxystearic acid	3.9	level1			299.258	25	NEG	0.196911	0.348721	0.199067	0.0359659	0.376871
116	12-Hydroxystearic acid	3.9	level1			299.258	25	NEG	0.196911	0.348721	0.199067	0.0359659	0.376871
119	19-Hydroxybufalin	3.9	level1			401.234	21.7	NEG	0.0229178	0.0154901	0.0318753	0.0328513	0.368231
121	cis-11-Eicosenoic acid	3.9	level1			309.278	19.7	NEG	1.79714	3.86578	2.29826	0.0295762	0.364656
122	Docosahexaenoic acid (DHA)	3.9	level1			327.231	19.1	NEG	18.2925	8.64667	10.3971	0.0022968	0.195053
129	Telocinobufagin	3.89	level1			401.234	21.7	NEG	0.0229178	0.0154901	0.0318753	0.0328513	0.368231
135	alpha-Ketoglutaric acid (alpha-KG)	3.89	level1			145.014	218.3	NEG	0.441136	0.329919	0.349344	0.0315547	0.365886
153	1-Myristoyl-sn-glycero-3-phosphocholine (LPC(14:0/0:0))	3.89	level1			468.307	122.8	POS	10.3031	5.17663	5.91544	0.0154674	0.311267
154	LPC(13:0)	3.89	level1			452.276	122.4	NEG	1.98329	1.43505	1.71339	0.0332626	0.370168
169	12-Methyltridecanoic acid	3.89	level1			227.2	23.7	NEG	3.10974	1.89607	2.31215	0.00268737	0.200823
171	Eicosapentaenoic acid	3.89	level1			301.216	20.5	NEG	2.41119	1.22221	0.980647	0.0055888	0.245716
173	Erucic acid	3.89	level1			337.309	19.3	NEG	0.171135	0.401593	0.238751	0.012216	0.295272
174	4-hydroxy-1H-indole-3-carbaldehyde	3.89	level1			162.054	16.2	POS	0.124456	0.104753	0.195395	0.0114816	0.290584
175	Erucamide	3.89	level1			338.34	16.2	POS	4.26967	3.71789	1.98373	0.0115459	0.290998
186	Prolylhydroxyproline	3.88	level1			229.117	245.1	POS	2.41329	1.69573	2.37961	0.0377438	0.38265
193	5-Aminolevulinic acid	3.88	level1			130.05	202	NEG	0.245827	0.170972	0.200005	0.0271015	0.354599
201	LPC(16:0)	3.88	level1			496.338	119.5	POS	503.597	421.479	369.113	0.0152657	0.310377
202	LPC(17:0/0:0)	3.88	level1			510.353	118.1	POS	14.0082	12.4009	11.4747	0.0412532	0.396888
215	alpha-Linolenic acid	3.88	level1			277.216	23	NEG	8.99596	3.93286	4.53966	0.000246845	0.106286
229	N-Methyl-L-asparagine	3.87	level1			127.051	217.2	NEG	0.147603	0.128106	0.112212	0.0154906	0.311267
231	Pi-Methylimidazoleacetic acid (hydrochloride)	3.87	level1			141.065	187.2	POS	0.823388	3.72679	0.843363	4.61844e-07	0.00163458
245	cis-9-Palmitoleic acid	3.87	level1			253.216	23.2	NEG	14.451	4.60471	5.89398	0.000282658	0.109633
256	Myristic acid	3.86	level1			227.2	23.7	NEG	3.10974	1.89607	2.31215	0.00268737	0.200823
257	8-Hydroxycarbostyril	3.86	level1			162.054	16.2	POS	0.124456	0.104753	0.195395	0.0114816	0.290584
258	1,5-Isoquinolinediol	3.86	level1			162.054	16.2	POS	0.124456	0.104753	0.195395	0.0114816	0.290584
261	gamma-Linolenic acid	3.86	level1			277.216	23	NEG	8.99596	3.93286	4.53966	0.000246845	0.106286
286	3-Methoxy-4-hydroxyphenylglycol sulfate	3.86	level1			263.022	23.1	NEG	0.551189	1.06006	1.2349	0.00135704	0.159932
291	Allocholic acid	3.85	level1			407.278	132.7	NEG	1.43309	3.2912	1.16948	0.00706649	0.268151
293	Jineol	3.85	level1			162.054	16.2	POS	0.124456	0.104753	0.195395	0.0114816	0.290584
317	2-Hydroxybutyric acid	3.85	level1			103.04	100.7	NEG	2.37761	3.69328	3.41594	0.00613821	0.2546
319	5-Phenylisoxazol-3-ol	3.84	level1			162.054	16.2	POS	0.124456	0.104753	0.195395	0.0114816	0.290584
326	S1P(d18:0)	3.84	level1			382.271	182.5	POS	0.0424673	0.0634441	0.0627597	0.00840964	0.27302
328	2-Aminoheptanoic acid	3.84	level1			146.117	146.6	POS	0.079077	0.106327	0.0547397	0.0298553	0.364656
337	Indole-3-propionic acid	3.84	level1			188.071	39.3	NEG	3.08186	5.48237	2.92368	0.0376603	0.382585
338	Anthranilic acid (Vitamin L1)	3.84	level1			136.04	38.3	NEG	0.0617472	0.108312	0.0596034	0.026743	0.352841
353	Threonic acid	3.83	level1			135.029	181.3	NEG	0.358877	0.29181	0.341956	0.0291682	0.362445
402	Indoleacrylic acid	3.8	level1			186.055	41.7	NEG	0.357601	0.716562	0.3372	0.0205812	0.329525
409	3-Indoleacrylic acid	3.79	level1			186.055	41.7	NEG	0.357601	0.716562	0.3372	0.0205812	0.329525
425	3-methylcytidine	3.78	level1			256.092	127.7	NEG	0.122313	0.121645	0.0870039	0.0491667	0.420348
435	Azomycin	3.78	level1			112.015	6.6	NEG	0.0378483	0.0325619	0.0304395	0.0450587	0.408908
449	Diglycine	3.76	level1			131.046	219.8	NEG	0.167855	0.115285	0.130773	0.0273876	0.356203
453	Salicylamide	3.75	level1			136.04	38.3	NEG	0.0617472	0.108312	0.0596034	0.026743	0.352841
458	2-oxindole-3-acetate	3.75	level1			192.065	156.7	POS	0.0495285	0.0586215	0.0350966	0.0106332	0.287837
465	2-Aminoadipic acid	3.74	level1			144.065	250.6	POS	0.127873	0.163792	0.134364	0.0106563	0.287903
466	Ala-Gly	3.74	level1			145.061	217.3	NEG	4.48913	3.91004	3.43015	0.00675596	0.262759
467	Imatinib	3.74	level1			492.256	133.1	NEG	0.00818972	0.0268668	0.0082834	0.00431859	0.228651
490	Gly-Ala	3.71	level1			145.061	217.3	NEG	4.48913	3.91004	3.43015	0.00675596	0.262759
498	Glycolithocholic acid 3-sulfate	3.7	level1			512.267	100.6	NEG	0.471136	0.626404	0.237131	0.0248649	0.347176
504	Indole-3-methyl acetate	3.69	level1			188.071	39.3	NEG	3.08186	5.48237	2.92368	0.0376603	0.382585
519	5-hydroxymethyl-2'-deoxycytidine	3.68	level1			256.092	127.7	NEG	0.122313	0.121645	0.0870039	0.0491667	0.420348
524	Glucono-1,5-lactone	3.68	level1			177.04	64	NEG	2.81047	2.04978	2.34737	0.0187324	0.322675
549	4-Nitroaniline	3.66	level1			137.035	48.3	NEG	0.0532324	0.113284	0.0599836	0.00460783	0.232146
559	1-Palmitoyllysophosphatidate	3.65	level1			409.234	110.7	NEG	0.115299	0.0973212	0.0445849	0.012807	0.298197
589	Aminocyclopyrachlor	2.74	level2			214.038	183	POS	0.271549	0.181205	0.181957	0.00305401	0.207864
595	Glabrone	2.74	level2			337.108	217.8	POS	0.109944	0.103815	0.0809643	0.00384499	0.21949
596	arborinine	2.74	level2			286.106	168.9	POS	0.0707959	0.0419158	0.0531602	0.0344158	0.372758
601	4-(5-Chloro-2,1-benzisoxazol-3-yl)phenol	2.73	level2			246.031	205.7	POS	0.0704748	0.0593182	0.0491742	0.0236246	0.341802
605	10-Hydroxy-2,4b,8-trimethyl-2-(2-((3,4,5-trihydroxy-6-(hydroxymethyl)tetrahydro-2H-pyran-2-yl)oxy)ethyl)dodecahydro-4a,10a-epoxyphenanthrene-8-carboxylic acid	2.73	level2			513.27	100.2	NEG	0.148771	0.183308	0.0695197	0.015855	0.31205
626	4H-1,2,4-Triazole-3-thiol, 4-phenyl-5-(4-pyridyl)-	2.71	level2			255.07	166.9	POS	0.0119088	0.00839963	0.00754235	0.0461602	0.412803
656	Psoralidin	2.7	level2			335.093	217.3	NEG	0.0297515	0.0284147	0.0253099	0.00246608	0.200236
659	2-Amino-6-(methylsulfanyl)-3,5-pyridinedicarbonitrile	2.7	level2			191.038	167.6	POS	0.0794605	0.0307589	0.0411737	0.0448003	0.40792
672	1-Stearoyl-2-linoleoyl-sn-glycero-3-phosphocholine	2.7	level2			786.598	103	POS	8.02357	6.57183	8.69965	0.0181213	0.319823
683	1-(1Z-Octadecenyl)-2-(4Z,7Z,10Z,13Z,16Z,19Z-docosahexaenoyl)-sn-glycero-3-phosphocholine	2.7	level2			818.603	34.1	POS	0.588807	0.673076	0.518986	0.0328107	0.368067
698	N-Nitrosopyrrolidine	2.69	level2			101.07	217.8	POS	0.413913	0.38648	0.312293	0.00233208	0.196447
699	5,10-Dihydro-10-phenophosphazinol 10-oxide	2.69	level2			230.038	217.4	NEG	1.22463	1.14895	1.08467	0.00829308	0.272718
703	3,4-Difluoro-L-phenylalanine	2.69	level2			200.053	206	NEG	0.191754	0.154978	0.142544	0.040883	0.39543
706	Prop-2-yn-1-ylglycine	2.69	level2			114.055	188.1	POS	0.0827814	0.0710386	0.0608972	0.0112948	0.290342
711	(S,S)-(+)-Tetrandrine	2.69	level2			623.314	153.8	POS	0.0155831	0.00932459	0.00886171	0.00735173	0.269762
729	4-Amino-2-(ethylthio)-5-(hydroxymethyl)pyrimidine	2.69	level2			186.069	66.5	POS	0.0612408	0.0988056	0.0320304	0.0158036	0.31205
739	Nadolol	2.69	level2			310.2	123.6	POS	0.333031	0.511629	0.321749	0.0499718	0.42123
743	PC(18:0)	2.69	level2			538.35	124.8	POS	0.107858	0.0592201	0.0469099	0.040178	0.391707
747	LPC(22:6)	2.69	level2			568.338	67.8	POS	0.433777	0.121443	0.262226	0.0077566	0.269762
753	PC(34:3)	2.68	level2			756.551	19.5	POS	1.38319	0.757749	0.988733	0.0379814	0.383406
754	1-{[4-(Dimethylamino)benzyl]amino}-2-propanol	2.68	level2			209.164	359.6	POS	0.0300743	0.0299667	0.0271094	0.0242229	0.345583
768	3,5-Dimethyluracil	2.68	level2			139.051	186.3	NEG	0.0136684	0.0623275	0.0162716	2.28729e-07	0.00161906
771	N-Methyl-N-[2-oxo-2-(1-pyrrolidinyl)ethyl]amine	2.68	level2			143.117	170.9	POS	0.152011	0.39525	0.247941	0.0138364	0.303929
772	3,6-Dichloro-N-(pyridin-2-ylmethyl)pyridazine-4-carboxamide	2.68	level2			283.016	167.7	POS	0.0313796	0.0195932	0.0200263	0.000599123	0.133624
780	6-Chloro-1H-indazole-3-carbonitrile	2.68	level2			176.001	133.6	NEG	1.43194	1.77881	0.99471	0.0431138	0.403469
781	Euparin	2.68	level2			215.072	132.8	NEG	0.140588	0.228207	0.133333	0.00287585	0.206683
784	1-(1Z-Octadecenyl)-sn-glycero-3-phosphocholine	2.68	level2			508.374	106.9	POS	0.679128	0.566643	0.501584	0.00350526	0.215273
786	2-Chloro-4-methyl-7-(methylthio)quinoline	2.68	level2			224.029	104.9	POS	0.00685154	0.0179353	0.0427273	0.0227443	0.337163
805	Oxooctenoylcarnitine (Car(8:2-O))	2.68	level2			300.18	150	POS	0.00641069	0.0101255	0.00464641	0.0264993	0.352219
809	Eicoseneoylcarnitine (Car(20:1))	2.68	level2			454.388	84.9	POS	0.0206164	0.0666087	0.033198	0.00131654	0.159932
810	PC(36:5)	2.68	level2			780.55	19.5	POS	2.03012	1.30485	1.48639	0.0319511	0.36614
814	PC(40:6)	2.67	level2			834.597	19.5	POS	10.6032	8.25828	6.86211	0.036073	0.376871
820	3-Methylcyclohexanethiol	2.67	level2			131.089	292.1	POS	0.104588	0.0897414	0.0724174	0.0189275	0.322848
825	L-Isoserine	2.67	level2			104.035	218.1	NEG	0.413468	0.313926	0.300898	0.0182128	0.319823
854	1-Hexadecylamine	2.67	level2			242.283	41.5	POS	0.00317993	0.0151935	0.00728875	0.0495938	0.420454
855	1,2-Dipalmitoleoyl-sn-glycero-3-phosphocholine	2.67	level2			730.535	39.2	POS	1.3848	0.636093	0.933784	0.0335421	0.370981
871	Vitexin	2.67	level2			433.116	227.4	POS	0.00373318	0.00512064	0.00299698	0.00337527	0.214633
875	Ethyldodecanoate	2.67	level2			227.201	130.6	NEG	0.045398	0.0407402	0.0378668	0.0349176	0.373992
878	RHAMNOSE	2.67	level2			163.06	103.8	NEG	0.0983381	0.0960027	0.170608	0.0136265	0.303153
880	5-HpETE	2.67	level2			335.221	39.1	NEG	0.0883796	0.208514	0.114477	0.0390372	0.38811
891	PC(38:5)	2.66	level2			808.581	82.8	POS	0.871802	0.58334	0.705331	0.0493685	0.420348
893	3',5'-Cyclic Inosine monophosphate	2.66	level2			329.029	258.2	NEG	0.0370225	0.0305624	0.0363859	0.000961152	0.150757
913	1-Palmitoyl-2-hydroxy-sn-glycero-3-phospho-(1'-rac-glycerol)	2.66	level2			483.271	59.7	NEG	0.137238	0.0724478	0.127761	0.0454054	0.410377
932	Pergolide	2.66	level2			315.187	291.4	POS	0.0172119	0.0142255	0.0126853	0.0045917	0.231913
935	Tiglic_acid	2.66	level2			99.0446	173.1	NEG	0.0481029	0.0340359	0.0386159	0.0277315	0.357048
943	4-Hydroxyglutamic acid	2.66	level2			144.03	182.8	NEG	0.0380024	0.0357602	0.0320701	0.0094775	0.279527
944	LPI(18:0)	2.66	level2			601.332	153.8	POS	0.0489728	0.0299717	0.0269033	0.0115528	0.290998
961	4-(4-Chlorophenyl)-6-phenyl-2-thioxo-1,2-dihydro-3-pyridinecarbonitrile	2.65	level2			323.038	167.4	POS	0.378961	0.265298	0.244176	0.00591418	0.249957
977	(3beta,22R,23R,24S)-3,22,23-Trihydroxystigmastan-6-one	2.65	level2			463.376	15.6	POS	0.0287584	0.0379407	0.0207744	0.0261218	0.350502
979	TRICARBALLYLIC ACID	2.65	level2			175.024	260.6	NEG	0.168842	0.347552	0.45325	0.0212419	0.331009
984	4'-(Trifluoromethyl)-2-biphenylcarboxylic acid	2.64	level2			267.061	292.1	POS	0.0230242	0.0205636	0.0163647	0.0199527	0.327142
1014	Argininic_acid	2.63	level2			176.102	227.5	POS	2.81616	2.90545	2.18723	0.045109	0.409049
1021	4-Amino-2-oxo-1,2-dihydropyrimidine-5-carboxylic acid	2.63	level2			156.041	159.6	POS	1.21819	1.02515	0.962511	0.0111291	0.290196
1028	Cidofovir	2.63	level2			280.068	103.7	POS	0.0330696	0.0400612	0.0785417	0.00510975	0.237295
1034	Hexadecanedioic acid, 3,3,14,14-tetramethyl-	2.63	level2			341.268	51.1	NEG	0.0388455	0.0716171	0.0306688	0.0102173	0.285861
1043	Diuron-desdimethyl	2.63	level2			204.994	171.9	POS	0.112192	0.106675	0.0996396	0.0483444	0.41809
1046	5(S),6(R)-Lipoxin_A4	2.63	level2			351.219	23.2	NEG	1.55321	1.29028	1.53142	0.0447104	0.407416
1050	3-Piperidinecarboxamide	2.62	level2			129.102	292.1	POS	0.166019	0.163823	0.124488	0.00904643	0.277102
1051	Methylhalfordinol	2.62	level2			253.095	287.8	POS	0.0331672	0.0574285	0.0668951	0.0446062	0.406938
1077	Casticin	2.62	level2			375.097	184.5	POS	0.288061	0.114224	0.124123	9.47366e-05	0.0766392
1080	4-Acetamidophenol sulfate	2.62	level2			230.012	16.1	NEG	0.166945	0.274335	0.258467	0.0173338	0.318785
1085	2-Chloro-4-(dimethylamino)-5-fluoropyrimidine	2.61	level2			176.04	203.7	POS	0.754413	0.952129	0.686346	0.0208316	0.329851
1105	Oxopalmitoylcarnitine (Car(16:1-O))	2.61	level2			396.31	100.2	POS	0.0698936	0.122885	0.145894	0.0443068	0.405912
1109	2-(3-Bromophenyl)-1H-benzimidazole	2.6	level2			273.005	172.2	POS	0.0550447	0.0383885	0.0372602	0.00409931	0.224896
1117	Flavidulol_C	2.6	level2			515.311	120.3	POS	0.378732	0.348693	0.261436	0.0354715	0.376094
1119	PyroGlu-Val	2.6	level2			227.102	109.2	NEG	0.0956553	0.0690462	0.145098	0.0470414	0.413643
1121	1-Deoxy-D-glucitol	2.6	level2			167.092	45.9	POS	0.0960752	0.202299	0.107542	0.0284189	0.360115
1142	Meperidine	2.59	level2			248.167	123.5	POS	0.00386439	0.0113223	0.0062869	0.00404688	0.224293
1145	.DELTA.8-Tetrahydrocannabinol	2.59	level2			315.235	116.1	POS	0.0355032	0.0534553	0.0310869	0.0319426	0.36614
1147	Sambutoxin	2.59	level2			452.277	69.4	NEG	0.213216	0.391236	0.130266	0.0305748	0.364656
1150	3-(Hepta-1,3-dienyl)hexanedioic acid	2.59	level2			239.128	38.3	NEG	0.120792	0.171177	0.138703	0.0177798	0.318785
1157	Lys-Ala	2.58	level2			218.149	284.9	POS	0.0665668	0.0516053	0.0341732	0.0214192	0.331787
1163	2-Amino-4,5,6,7-tetrahydro-1-benzothiophene-3-carboxylic acid	2.58	level2			198.06	183	POS	0.0839715	0.308187	0.0531809	0.0128901	0.298243
1170	(1.alpha.,2.alpha.,3.beta.,5.Xi.,9.Xi.,13.Xi.,14.Xi.,18.Xi.)-1,2,3,22,23,29-Hexahydroxy-13,27-cycloolean-11-en-28-oic acid	2.58	level2			533.307	132.4	NEG	0.00282535	0.00900321	0.00225186	0.00748653	0.269762
1172	{[3-Ethoxy-2-(ethoxycarbonyl)-3-oxo-1-propenyl]amino}acetic acid	2.58	level2			244.081	106	NEG	0.205942	0.208807	0.344701	0.040641	0.394535
1182	4-Hydroxy-2',4',6'-trimethoxychalcone	2.57	level2			313.111	217.4	NEG	0.744751	0.66339	0.561237	0.00271651	0.200823
1183	[2-(Trifluoromethyl)-1,3-thiazol-4-yl]methanol	2.57	level2			184.002	167.4	POS	0.198872	0.160993	0.165152	0.0158311	0.31205
1191	Veratridine	2.57	level2			674.361	133.7	POS	0.0210802	0.0669529	0.022543	0.00167545	0.174118
1200	2-(2,6-Difluorophenyl)-1,3-thiazole-4-carboxylic acid	2.57	level2			242.011	15.7	POS	0.0497774	0.0414002	0.08409	0.0286834	0.360606
1215	[4-(3,4-Dichlorophenyl)-5-(4-pyridyl)thiazol-2-yl]amine	2.56	level2			321.996	204.3	POS	0.108379	0.15628	0.177282	0.0231408	0.339459
1242	Farrerol	2.55	level2			299.096	219.4	NEG	0.0378663	0.0247143	0.0268138	0.00718706	0.269172
1245	Ciprostene	2.55	level2			363.25	200.6	NEG	0.00733647	0.0044161	0.00464983	0.0485127	0.418522
1251	Phe-Met-Arg-Phe-amide	2.55	level2			597.302	154.6	NEG	0.00423284	0.00192575	0.00127019	0.00254821	0.200299
1253	[3-(hexadecanoyloxy)-2-[icosa-5.8.11-trienoyloxy]propoxy]({[2.3.4.5.6-pentahydroxycyclohexyl]oxy})phosphinic acid	2.55	level2			859.524	119.1	NEG	1.99918	1.59215	1.43874	0.0378001	0.38265
1255	5-(3-Phenylpropyl)-1H-1,2,3,4-tetrazole	2.55	level2			187.097	98.1	NEG	0.107782	0.0938936	0.0758385	0.0386218	0.386402
1275	4-[(6-Aminopyrimidin-4-yl)amino]benzenesulfonamide	2.54	level2			266.074	134.4	POS	0.55846	0.685702	0.699151	0.0427636	0.401854
1283	(E)-5-[(1S,4aR,8aR)-2-Formyl-5,5,8a-trimethyl-1,4,4a,6,7,8-hexahydronaphthalen-1-yl]-3-(acetyloxymethyl)pent-2-enoic acid	2.54	level2			375.219	22.5	NEG	1.59505	1.37825	1.77053	0.0496543	0.42068
1284	Ritalinic_acid	2.54	level2			220.136	135.7	POS	0.0107434	0.0212197	0.0140649	0.0131965	0.300776
1293	2-Hydroxy-2',3'-dichlorobiphenyl	2.53	level2			236.991	111.2	NEG	0.0377516	0.0402893	0.0568627	0.0174966	0.318785
1342	6-Amino-2,4-dichloro-3-ethylphenol	2.51	level2			203.996	16.5	NEG	0.0811865	0.230748	0.0944393	0.0296958	0.364656
1356	delta-Tocotrienol	2.5	level2			397.313	99.7	POS	0.0136717	0.0291291	0.0344982	0.0162133	0.313783
1360	1-(3-Chlorophenyl)-3-[1-(3,4-dichlorobenzyl)-1H-pyrazol-3-yl]urea	2.49	level2			395.023	172.2	POS	1.43536	0.818971	0.909402	0.0310239	0.365267
1367	2-Chloro-1-(5-chloro-2-methyl-1H-indol-3-yl)ethanone	2.49	level2			239.996	16.5	NEG	1.75542	1.31441	3.21568	0.0387965	0.387063
1369	5a-Hydroxy-4-(4-oxoquinazolin-3(4H)-yl)-2-(propan-2-yl)-4,5,5a,9c-tetrahydro-3H-2a,9b-diazacyclopenta[jk]fluorene-1,3(2H)-dione	2.49	level2			431.177	15.6	POS	0.0350967	0.0567487	0.0404289	0.0304756	0.364656
1370	DG(18:1(9Z)/18:4(6Z,9Z,12Z,15Z)/0:0)	2.49	level2			615.494	15.6	POS	0.13413	0.0522221	0.0810701	0.0247256	0.346918
1372	2-Chloro-N-(4-methoxyphenyl)nicotinamide	2.48	level2			263.055	310.2	POS	0.0664356	0.0651733	0.0523701	0.0109167	0.290196
1384	3a,4,5,9b-Tetrahydro-3H-cyclopenta[c]quinoline-4,8-dicarboxylic acid	2.47	level2			258.081	287.7	NEG	0.0238855	0.0306155	0.0490508	0.0231869	0.339459
1386	6-Nitrocoumarin-3-carboxylic acid	2.47	level2			236.016	182.5	POS	0.0266756	0.0158775	0.0204164	0.0164161	0.31555
1402	1-(2-Thienyl)-1-heptanone	2.44	level2			197.1	287.1	POS	0.0707418	0.0986109	0.134744	0.0444538	0.406808
1404	Furcelleran	2.44	level2			478.196	140.8	POS	0.0656308	0.05335	0.0452001	0.013111	0.29994
1413	Ala-Thr	2.43	level2			189.087	218.7	NEG	0.0297218	0.0193312	0.0214438	0.0420296	0.398669
1414	L-Glutamic acid .gamma.-(.beta.-naphthylamide)	2.43	level2			271.105	177.3	NEG	0.332742	0.337504	0.274092	0.0103562	0.287411
1426	Moxisylyte	2.41	level2			280.187	287.1	POS	0.0181284	0.020052	0.0263771	0.000817445	0.142871
1462	N-.alpha.-(tert-Butoxycarbonyl)-L-proline	2.38	level2			214.107	106.5	NEG	0.212933	0.330594	0.233485	0.00368424	0.215273
1484	Pipericine	2.36	level2			336.325	16.3	POS	0.276534	0.22756	0.149252	0.0247246	0.346918
1485	(4R)-4-((1R,3S,5S,7R,9S,10S,13R,14S,17R)-1,3,7-trihydroxy-10,13-dimethylhexadecahydro-1H-cyclopenta[a]phenanthren-17-yl)pentanoic acid	2.36	level2			373.273	132.5	POS	0.135008	0.354398	0.109377	0.00845462	0.273268
1495	3-(Trifluoromethyl)cinnamic acid	2.34	level2			215.032	167.3	NEG	12.4099	8.57602	9.26319	0.0314104	0.365886
1500	2-Amino-3-(dimethylamino)propionic acid	2.33	level2			133.097	283.1	POS	6.13101	4.51732	1.67771	0.0170122	0.318498
1501	N-Nitroso-N-methyl-3-aminopropionic acid, methyl ester	2.33	level2			147.076	252.2	POS	3.25273	3.3184	2.83384	0.0465937	0.413142
1518	4-Hydroxyphenylmaraviroc	2.31	level2			528.317	122.4	NEG	0.0158511	0.0413571	0.0377712	0.0318795	0.365939
1529	(5E)-2-Heptyl-3,4,7-trihydroxy-2,3,4,7,8,9-hexahydrooxecin-10-one	2.3	level2			301.201	106.2	POS	0.0287127	0.0573067	0.0392016	0.0495603	0.420454
1533	Lomerizine	2.3	level2			469.231	282.8	POS	0.0195339	0.0137354	0.00453905	0.0178566	0.318785
1540	3,3',5,5'-Tetraisopropylbiphenyl-4,4'-diol	2.29	level2			355.262	132.5	POS	0.124663	0.328815	0.101549	0.00877617	0.274852
1549	LysoPC(24:1(15Z))	2.29	level2			606.447	110.9	POS	0.970555	1.27697	0.973926	0.0461973	0.412803
1566	2-(2,4-Dichlorophenoxy)-N-(2-hydroxy-1,1-dimethylethyl)acetamide	2.27	level2			292.05	167.5	POS	0.0918145	0.0797437	0.0449977	0.0466077	0.413142
1574	Flavanone base + 5O	2.27	level2			303.05	217.4	NEG	0.0214051	0.0184601	0.0180181	0.0222502	0.334838
1578	beta-D-Glucosyloxydestruxin_B	2.26	level2			772.434	288.1	POS	0.0172264	0.0262751	0.0212835	0.0277678	0.357048
1583	5-(2-Aminoethyl)-1H-imidazol-2-amine	2.26	level2			127.097	138.4	POS	1.2256	1.49511	2.33706	0.0233393	0.339758
1592	2-Acetylthiazole	2.26	level2			128.017	171.6	POS	0.271059	0.349422	0.300607	0.0325534	0.367241
1593	Glybenclamide	2.26	level2			492.135	155.9	NEG	0.00435619	0.0024091	0.00233033	0.0254291	0.348643
1602	1-Piperidinecarboxylic acid, 4-[6-[4-[(methoxycarbonyl)amino]phenyl]-4-(4-morpholinyl)-1H-pyrazolo[3,4-d]pyrimidin-1-yl]-, methyl ester	2.25	level2			496.23	282.8	POS	0.00733015	0.00465997	0.00114506	0.0169203	0.31796
1603	5-(2-Chlorophenyl)-1,3,4-oxadiazole-2(3H)-thione	2.25	level2			210.971	277.8	NEG	0.199701	0.243305	0.267983	0.0382792	0.385022
1606	Prednisolone 21-sulfate	2.25	level2			441.154	179.8	POS	0.0275341	0.0219548	0.0236606	0.0313978	0.365886
1607	Dopamine 4-.beta.-D-glucuronide	2.25	level2			328.106	167.9	NEG	2.50483	1.48779	1.79748	0.0314322	0.365886
1615	Glycyl-Lysine	2.25	level2			204.133	289.9	POS	0.050863	0.0525238	0.0384058	0.0291292	0.362374
1616	(1R,3R,4S,5R)-1,3,4-trihydroxy-5-[(E)-3-(4-hydroxy-3-methoxyphenyl)prop-2-enoyl]oxycyclohexane-1-carboxylic acid	2.25	level2			407.074	171.3	POS	0.453784	0.397573	0.301385	0.00670829	0.26253
1619	LysoPC(22:6(4Z,7Z,10Z,13Z,16Z,19Z))	2.25	level2			568.338	90.4	POS	0.244924	0.125154	0.144714	0.00863224	0.274599
1628	Acetic acid, 2-[[5-(4-fluorophenyl)-1,3,4-oxadiazol-2-yl]thio]-	2.24	level2			253.008	224.6	NEG	0.00920328	0.00503575	0.00930788	0.0296234	0.364656
1629	4,4'-Bisphenol A diphthalic anhydride	2.24	level2			521.123	217.8	POS	0.0332304	0.0297925	0.0248679	0.0033299	0.214391
1636	4-(2-Oxo-1,2,3,4-tetrahydroquinolin-6-yl)oxycilostazol	2.24	level2			531.272	15.6	POS	0.344861	0.307883	0.225588	0.0218444	0.33337
1638	Tazobactam	2.24	level2			301.06	167.5	POS	0.0501641	0.0342955	0.0342266	0.00967175	0.282062
1641	28-Glucosyl-19(29)-dehydroursolic_acid_3-arabinoside	2.24	level2			749.442	110.9	POS	1.09859	0.793488	0.741279	0.0117542	0.292708
1645	2''-O-Methylmitorubrin	2.23	level2			395.114	217.3	NEG	0.0692771	0.0644552	0.0591768	0.00491971	0.235223
1651	Corchoroside_A	2.23	level2			535.297	67.2	POS	0.209892	0.123794	0.0895065	0.00130799	0.159932
1658	5-(4-Acetyloxy-3-hydroxy-2,5,5,8a-tetramethyl-3,4,4a,6,7,8-hexahydronaphthalen-1-yl)-3-methylpentanoic acid	2.23	level2			379.25	22.5	NEG	0.323389	0.417689	0.433888	0.0305218	0.364656
1662	Diclofenac	2.23	level2			296.02	167.4	POS	0.0778626	0.0502757	0.0470263	0.0037998	0.21823
1666	PC(18:0/14:1(9Z))	2.23	level2			732.551	19.5	POS	0.845246	0.44868	0.490226	0.0111098	0.290196
1669	2-Bromo-6-chlorobenzoic acid	2.22	level2			234.917	200.9	POS	0.803864	0.902224	0.783321	0.0207768	0.329851
1670	.beta.-D-Glucopyranuronic acid, 1-[3-(1-naphthalenylcarbonyl)-1H-indole-1-pentanoate]	2.22	level2			546.17	167.9	NEG	0.134353	0.0885343	0.111495	0.0198114	0.327142
1674	Methyl 3-(acetyloxy)-16,19-dihydroxy-4,4,8,12,16-pentamethyl-15,17-dioxoandrost-11-ene-14-carboxylate	2.22	level2			503.266	132.5	NEG	0.0409251	0.089292	0.0305931	0.0112732	0.290342
1682	N-(tert-Butoxycarbonyl)tryptophan	2.22	level2			303.135	72	NEG	0.0262186	0.0487906	0.0413448	0.0306461	0.364761
1686	Etrimfos	2.22	level2			293.071	167.5	POS	0.0253848	0.011887	0.0122976	0.00899626	0.277033
1708	3-Hydroxy-6-methylheptyl 2-O-.beta.-D-glucopyranosyl-.beta.-D-glucopyranoside	2.21	level2			469.224	48.1	NEG	0.0146119	0.0459418	0.0233991	0.0270064	0.35373
1739	Gibberellin A79	2.2	level2			363.146	41.5	NEG	0.0245549	0.0611435	0.0277644	0.0191036	0.323312
1741	aloesin	2.2	level2			433.094	241.2	POS	0.0222733	0.0210356	0.0190842	0.0400218	0.391021
1742	Lamotrigine	2.2	level2			256.013	201.7	POS	0.211516	0.185711	0.170281	0.049206	0.420348
1753	[(2R,3S,4S,5R,6R)-3,4,5-Trihydroxy-6-[2-(3-hydroxy-5-oxooxolan-3-yl)propoxy]oxan-2-yl]methyl (E)-3-(4-hydroxyphenyl)prop-2-enoate	2.19	level2			467.154	99.7	NEG	0.00275034	0.0227364	0.00682098	0.00518152	0.238801
1756	Arachidonoyl p-nitroaniline	2.19	level2			425.278	44.4	POS	0.0806636	0.105997	0.0406357	0.0130055	0.298894
1758	1.alpha.-Methyl-5.alpha.-androstan-3.alpha.,17.beta.-diol glucuronide	2.19	level2			481.278	39.6	NEG	0.191768	0.11872	0.132799	0.0337983	0.371928
1768	2-[(4-Morpholinylcarbothioyl)sulfanyl]propanoic acid	2.18	level2			236.04	227.5	POS	0.0326043	0.0342892	0.0271165	0.04568	0.410989
1777	(3.beta.,5.Xi.,8.alpha.,9.beta.,10.alpha.,16.beta.)-16-Hydroxykauran-3-yl .beta.-D-glucopyranoside	2.18	level2			467.299	111.1	NEG	0.147169	0.509445	0.135245	0.0484307	0.41824
1785	[3,4,5-trihydroxy-6-(3,4,5-trihydroxybenzoyl)oxyoxan-2-yl]methyl 3,4,5-trihydroxybenzoate	2.18	level2			523.046	171.6	POS	0.100164	0.140134	0.121056	0.0361244	0.376871
1791	2-{[(3Z)-2-Oxo-1,2-dihydro-3H-indol-3-ylidene]amino}-1H-isoindole-1,3(2H)-dione	2.17	level2			292.07	167.6	POS	0.0335515	0.015541	0.0154557	0.0148069	0.308242
1802	alpha-Hederin	2.17	level2			751.458	111.5	POS	5.61119	4.43184	4.06524	0.0023152	0.19568
1807	1-(2,4-Dinitroanilino)-1H-pyrrole-2,5-dione	2.16	level2			279.038	167.7	POS	0.789366	0.611223	0.65333	0.0488861	0.420348
1811	Prosapogenin A	2.16	level2			723.427	112.2	POS	3.23012	2.57112	2.21422	0.00463329	0.232544
1812	4-(3-Methyl-5-oxo-4,5-dihydro-1H-pyrazol-1-yl)benzoic acid	2.16	level2			217.061	108.7	NEG	0.182133	0.189704	0.117832	0.0264575	0.352219
1819	D,L-Threo-3-Hydroxyaspartic Acid	2.16	level2			151.038	167.6	POS	0.162882	0.0876899	0.0998455	0.0277578	0.357048
1820	Nylidrin	2.16	level2			300.198	106.3	POS	0.206117	0.376718	0.243441	0.0496092	0.420454
1825	3-Thiophenecarboxamide, 2-[(aminocarbonyl)amino]-5-(4-fluorophenyl)-	2.15	level2			278.042	178.7	NEG	0.142314	0.0997344	0.134374	0.0473309	0.414643
1834	Biotin-XX hydrazide	2.15	level2			485.288	16.3	POS	1.74816	2.8131	3.04656	0.0348403	0.373662
1858	Pirinixic acid aminothiazole	2.13	level2			513.124	219.9	POS	0.028785	0.0208984	0.0183719	0.0126322	0.29682
1868	PC(18:3(6Z,9Z,12Z)/0:0)	2.13	level2			518.32	356.6	POS	0.0128913	0.00975116	0.00894578	0.0234276	0.340868
1870	Sulfasalazine	2.13	level2			399.079	167.6	POS	0.06883	0.0479137	0.0516301	0.0100682	0.285861
1878	7-Chloro-3-phenyl-1,3-thiazolino[4,5-d]pyrimidine-2-thione	2.12	level2			279.974	201.7	POS	0.212008	0.185047	0.179551	0.041744	0.397886
1922	3-Ethyl-N-(3-fluorophenyl)-5-methyl-4-isoxazolecarboxamide	2.08	level2			249.106	75.6	POS	0.0182775	0.0408918	0.0417029	0.021935	0.333549
1929	feruloyltyramine	2.08	level2			352.09	168	POS	0.025259	0.0202034	0.0174134	0.000758292	0.141091
1931	Methyl 4,6-difluoro-1H-indole-2-carboxylate	2.07	level2			210.035	201.8	NEG	0.0459149	0.0379082	0.0414878	0.026633	0.352774
1938	1-O-Caffeoyl-(b-D-glucose_6-O-sulfate)	2.07	level2			423.054	278.5	POS	0.00522908	0.00739767	0.00522006	0.00256671	0.200299
1941	inermin	2.07	level2			307.061	167.3	POS	0.0956445	0.067094	0.062732	0.0143892	0.306327
1962	Phenol, 4-[5-(3-hydroxyphenyl)-2-thienyl]-2-methyl-	2.04	level2			283.082	219.2	POS	0.227717	0.242871	0.171857	0.0234937	0.341118
1963	Ponceau 6	2.04	level2			437.053	167.6	POS	0.103206	0.0475008	0.0489824	0.0118639	0.292776
1965	Dimethyl 2-acetyloxy-5'-(furan-3-yl)-1-hydroxy-6-methyl-2'-oxospiro[3,4,4a,8-tetrahydro-2H-naphthalene-5,3'-oxolane]-1,8a-dicarboxylate	2.04	level2			477.17	110.2	POS	0.110205	0.187506	0.176794	0.0270849	0.354546
1970	Cyclopenol	2.03	level2			309.092	167.4	NEG	0.0637536	0.0330997	0.0490437	0.0161849	0.313486
1978	1-O-(9Z-Octadecenyl)-sn-glycero-2,3-cyclic-phosphate	2.02	level2			403.268	23.7	NEG	0.32788	0.245225	0.298769	0.0265091	0.352219
1987	5,7-dihydroxy-2-(4-hydroxyphenyl)-6-[3,4,5-trihydroxy-6-(hydroxymethyl)oxan-2-yl]-8-(3,4,5-trihydroxyoxan-2-yl)chromen-4-one	2.01	level2			587.129	167.5	POS	0.0291654	0.0142341	0.0126903	0.0110359	0.290196
1997	M556T71	1.92	level3.2			556.296	71.1	NEG	0.234586	0.102306	0.171025	0.0258045	0.349593
2000	(E)-4-(Trimethylammonio)but-2-enoate	1.9	level3.1			126.091	170.9	POS	0.0374434	0.0950862	0.0612508	0.0163922	0.315349
2015	UDP-3-ketoglucose	1.82	level3.1			580.056	201.3	NEG	0.0311854	0.0265209	0.0258406	0.0391869	0.388271
2018	Benzyl alcohol	1.82	level3.1			129.03	25.9	NEG	0.0860874	0.380617	0.105109	0.00211957	0.189331
2027	1-O-[2-(L-Cysteinamido)-2-deoxy-alpha-D-glucopyranosyl]-1D-myo-inositol	1.78	level3.1			425.121	204	NEG	0.0408891	0.0306325	0.0361648	0.00444133	0.231224
2055	3-Sulfinylpyruvate	1.69	level3.1			172.957	200.7	NEG	0.063178	0.0585264	0.0580355	0.0136012	0.303153
2064	(Z)-4-(2-Hydroxy-5-sulfonatophenyl)-2-oxo-3-butenoate	1.67	level3.1			254.993	167.6	POS	0.0316396	0.0199989	0.0205002	0.0118149	0.292776
2066	M216T220	1.67	level3.2			216.023	220.1	NEG	0.08923	0.058336	0.0713117	0.0113208	0.290342
2072	M528T206	1.66	level3.2			528.064	206.1	NEG	0.0181198	0.0135517	0.014078	0.0202732	0.328328
2084	M113T106	1.62	level3.2			113.07	105.7	POS	0.858642	1.04229	0.759469	0.00586546	0.249957
2087	M416T201	1.61	level3.2			416.051	201.3	NEG	0.147326	0.124451	0.124643	0.0453417	0.41003
2098	M466T156_1	1.58	level3.2			466.128	155.6	NEG	0.00670661	0.00610505	0.00430932	0.00781257	0.269762
2099	M514T76	1.57	level3.2			514.282	76.4	POS	0.0389759	0.059257	0.0118684	0.00937356	0.279329
2102	Urate	1.55	level3.1			227.043	104	NEG	0.116165	0.0922875	0.109637	0.00543097	0.242162
2107	Ureidoacrylate	1.53	level3.1			129.03	167.3	NEG	0.0865673	0.0438343	0.0851062	0.0280655	0.357976
2109	N2-Succinyl-L-arginine	1.52	level3.1			255.106	287.1	NEG	0.0396132	0.0510301	0.0717731	0.0299013	0.364656
2164	5-Hydroxyectoine	1.26	level3.1			181.058	227.4	POS	0.0266109	0.0258557	0.0196757	0.0329687	0.368456
2172	M326T111	1.23	level3.2			326.064	110.8	POS	0.0372625	0.0350369	0.0496342	0.00273054	0.201335
2176	M215T168	1.22	level3.2			215.018	167.8	NEG	0.0609386	0.0367165	0.0449216	0.0424988	0.400747
2182	Urocanate	1.17	level3.1			297.063	74.8	NEG	0.00497749	0.00946682	0.0090825	0.00499974	0.235638
2196			level4			113.024	39.7	NEG	7.33942	5.73491	6.31984	0.0335009	0.370981
2203			level4			173.091	97	POS	0.0567056	0.0633762	0.0409742	0.00127134	0.159677
2224			level4			220.066	227.5	POS	0.215054	0.226195	0.170745	0.014848	0.308242
2225			level4			159.076	227.4	POS	0.721532	0.725127	0.556174	0.0445408	0.406938
2232			level4			130.049	217.8	POS	6.95318	6.26718	5.40111	0.0221219	0.334591
2233			level4			151.047	217.8	POS	0.279621	0.244931	0.202195	0.0101672	0.285861
2234			level4			152.031	217.8	POS	0.258444	0.227445	0.189659	0.0111148	0.290196
2235			level4			169.058	217.8	POS	4.05865	3.54984	2.9796	0.00900637	0.277033
2238			level4			148.042	214.3	POS	1.03335	0.865928	0.920914	0.0460192	0.412077
2243			level4			164.029	205.7	POS	0.263218	0.213545	0.177165	0.0487196	0.41954
2245			level4			136.048	203.7	POS	0.51652	0.602829	0.449816	0.045982	0.411874
2246			level4			154.058	203.7	POS	1.94672	2.28226	1.6869	0.0335419	0.370981
2248			level4			174.011	201.7	POS	0.0946296	0.0803749	0.0760849	0.022595	0.335828
2258			level4			272.044	182.7	NEG	0.0442961	0.0273932	0.0303361	0.00364561	0.215273
2261			level4			198.074	177.3	NEG	0.0478918	0.0541107	0.0477597	0.0397973	0.389961
2266			level4			200.043	167.6	POS	0.680514	0.299712	0.366056	0.0322137	0.366847
2267			level4			239.016	167.6	POS	0.0542714	0.028408	0.0302839	0.00737688	0.269762
2282			level4			352.16	131.6	POS	0.0322719	0.0495122	0.0274501	0.0323658	0.367094
2302			level4			244.117	61.1	POS	0.0320474	0.100448	0.0582437	0.000776003	0.141091
2337			level4			263.072	169.5	POS	0.294033	0.425953	0.410283	0.00847852	0.273268
2338			level4			290.054	168.5	NEG	0.0541787	0.0391573	0.0437105	0.0128634	0.298243
2346			level4			150.058	40.7	POS	0.424523	0.627475	0.450408	0.0170122	0.318498
2350			level4			128.032	201.9	NEG	0.0566264	0.0452534	0.0514552	0.0182127	0.319823
2355			level4			173.103	215	POS	0.28338	0.405024	0.599321	0.0394818	0.388537
2373			level4			133.031	168.2	POS	1.00055	0.677883	0.718778	0.0369567	0.379677
2376			level4			236.006	15.2	NEG	0.108028	0.159133	0.230387	0.0475572	0.415597
2392			level4			296.063	126.7	POS	0.275321	0.281881	0.217125	0.000555473	0.131064
2414			level4			142.069	187.3	POS	0.0586581	0.251764	0.0587128	3.5629e-07	0.00163458
2420			level4			266.035	167.5	POS	0.185308	0.113621	0.130835	0.0417998	0.397886
2422			level4			264.094	103.6	POS	0.0339856	0.039351	0.0829403	0.00504933	0.237295
2440			level4			131.053	217.8	POS	0.3748	0.338822	0.292743	0.0260217	0.350482
2446			level4			146.065	217.4	NEG	0.247652	0.213877	0.189059	0.00416091	0.226562
2448			level4			187.998	194.7	POS	3.65036	3.64309	3.35354	0.0339549	0.371976
2450			level4			216.021	201.7	POS	0.333567	0.280458	0.27296	0.0480613	0.417094
2462			level4			186.087	35.7	NEG	0.116402	0.190241	0.136844	0.0468853	0.413142
2480			level4			312.154	250.4	POS	0.0495823	0.0435493	0.0434443	0.0354044	0.375868
2484			level4			127.025	171.6	POS	0.13328	0.172936	0.146271	0.0277352	0.357048
2586			level4			325.138	359.7	POS	0.00156181	0.00128206	0.00117282	0.0341118	0.372481
2605			level4	p-Chloromercuribenzoate	18.5448	358.17	359.7	POS	0.00137638	0.000832341	0.000826131	0.00215313	0.189331
2607			level4			368.154	359.7	POS	0.00204556	0.00387315	0.00348803	0.0349379	0.373992
2634			level4	alpha,beta-Methylene ATP	-1.53719	506.215	359.7	POS	0.0102722	0.00896261	0.00906752	0.0011968	0.157611
2648			level4			200.004	359.3	POS	0.00200952	0.0013857	0.000857867	0.016997	0.318498
2686			level4			118.992	359.2	NEG	0.150654	0.0315574	0.0561549	0.0083822	0.27302
2690			level4			121.032	359.2	NEG	0.00512541	0.00124583	0.00814173	0.0287686	0.360902
2707			level4			137.996	359.2	NEG	0.00557177	0.00509268	0.0058677	0.0479571	0.416648
2736			level4			157.988	359.2	NEG	0.00115314	0.00147058	0.00124178	0.0247628	0.347008
2747			level4			172.061	359.2	NEG	0.00464571	0.003408	0.00375564	0.0200205	0.327142
2766			level4			182.004	359.2	NEG	0.0139148	0.0126561	0.013601	0.0245539	0.346469
2857			level4			239.103	359.2	NEG	0.00673253	0.00635285	0.00713049	0.0468969	0.413142
2877			level4	2,4-DB	-17.7582	248.079	359.2	NEG	0.0169663	0.0143237	0.0189752	0.0406603	0.394535
2914			level4			271.934	359.2	NEG	0.00229617	0.0033227	0.00337974	0.04623	0.412815
2918			level4			274.941	359.2	NEG	0.00131186	0.000847066	0.00117653	0.000963731	0.150757
2965			level4			312.155	359.2	NEG	0.00406613	0.00338544	0.00384718	0.0256843	0.34946
3012			level4			371.103	359.2	NEG	0.0038735	0.00319909	0.0032211	0.0202609	0.328328
3038			level4			433.845	359.2	NEG	0.0548717	0.0513552	0.0565844	0.0126464	0.296908
3056			level4			556.324	359.2	NEG	0.00979354	0.00629279	0.00672596	0.00361676	0.215273
3059			level4			580.324	359.2	NEG	0.00224604	0.000797187	0.00196394	0.0432748	0.403469
3072			level4			885.546	359.2	NEG	0.0122123	0.00896819	0.0109945	0.0076851	0.269762
3098			level4			317.901	358.8	NEG	0.00372336	0.00351013	0.00426756	0.039396	0.388537
3101			level4			428.875	358.8	NEG	0.00528777	0.00527278	0.00771025	0.00674062	0.262759
3107			level4	3-Phospho-D-glycerate	1.20071	187.065	358.5	POS	0.00481788	0.0124636	0.010886	0.0262195	0.351339
3156			level4			421.875	358	NEG	0.00428267	0.00430606	0.00512943	0.0161392	0.313486
3242			level4			92.9276	356.8	NEG	0.00397563	0.0043377	0.00365719	0.00942667	0.279329
3252			level4			310.888	356.8	NEG	0.00569332	0.00452682	0.00261694	0.043279	0.403469
3281			level4			406.954	356.6	POS	0.000521571	0.000572039	0.000843213	0.0267776	0.352951
3286			level4			519.323	356.6	POS	0.00330949	0.0020751	0.00200208	0.0338428	0.371928
3290			level4			546.351	356.6	POS	0.0126746	0.0087146	0.00886504	0.000760484	0.141091
3291			level4			562.325	356.6	POS	0.00220462	0.00134354	0.00136956	0.017333	0.318785
3316			level4	dTDP-L-mycarose	-16.796	547.355	356.5	POS	0.00324506	0.00205774	0.00223472	0.0040906	0.224896
3317			level4	CDP-glucose	-8.98009	566.319	356.5	POS	0.003548	0.00226232	0.0027394	0.0329397	0.368456
3344			level4	Meclastine	24.3577	342.901	356.1	NEG	0.00504253	0.00502311	0.00623569	0.00965096	0.282062
3347			level4	GW 4064	3.08858	541.832	356.1	NEG	0.00269525	0.00255727	0.00291142	0.0218881	0.33337
3348			level4			557.319	356.1	NEG	0.0120495	0.00870011	0.00870771	0.022462	0.33553
3351			level4			585.351	356.1	NEG	0.0105275	0.00741717	0.0081234	0.0310091	0.365267
3386			level4			683.098	356	NEG	0.0526863	0.0511503	0.0578875	0.00117574	0.156291
3398			level4			298.824	355.8	POS	0.00106654	0.00144121	0.000999884	0.00778122	0.269762
3407			level4			484.901	355.8	POS	0.00432137	0.00570447	0.00416681	0.00913847	0.277917
3410			level4			603.297	355.8	POS	0.00188025	0.000990524	0.000879682	0.0204192	0.328685
3417			level4			376.896	355.7	POS	0.00292837	0.00345685	0.0025463	0.00472678	0.234385
3445			level4	Canertinib	-11.2702	486.94	355.3	POS	0.00423221	0.00518482	0.00422819	0.0237616	0.342909
3496			level4			612.868	355.2	NEG	0.00592041	0.00431924	0.00421486	0.0448458	0.408064
3515			level4			250.902	354.9	POS	0.00902715	0.00730046	0.00608091	0.0355445	0.376094
3516			level4			252.899	354.9	POS	0.00151176	0.00223694	0.00188081	0.0491314	0.420348
3537			level4			409.812	354.5	POS	0.00080499	0.000964129	0.000570457	0.0374732	0.382211
3556			level4			498.344	354.4	POS	0.00581563	0.00278557	0.00343168	0.0136791	0.303153
3589			level4			507.889	354.1	POS	0.00620749	0.00799412	0.00568953	0.014106	0.304883
3625			level4			206.02	353.6	NEG	0.0028617	0.00228351	0.00308129	0.0195167	0.326545
3653			level4			470.025	353.2	NEG	0.000959807	0.000777307	0.00123081	0.036209	0.377336
3659			level4			430.845	352.9	NEG	0.000549027	0.000861568	0.00057614	0.0448788	0.408064
3715			level4	Eupachlorin acetate	-11.4826	453.885	352	NEG	0.0014658	0.00253844	0.00170694	0.0116871	0.292168
3717			level4			582.375	352	NEG	0.0261109	0.0176261	0.0203501	0.0159257	0.31205
3739			level4			554.344	351.2	NEG	0.0286354	0.0193773	0.0214442	0.0218385	0.33337
3743			level4			686.799	351.2	NEG	0.0010041	0.000676784	0.000716931	0.0387364	0.38689
3772			level4			580.36	350	NEG	0.00383464	0.00154488	0.00174225	0.00303897	0.207338
3779			level4			856.562	349.6	NEG	0.00108302	0.00149836	0.0012837	0.0173929	0.318785
3796			level4			276.028	348.7	NEG	0.00527796	0.00899368	0.006053	0.0106283	0.287837
3800			level4			584.843	348.3	NEG	0.000553298	0.000705176	0.000921587	0.0282294	0.359069
3826			level4	Clomiphene	-1.53562	404.952	346.7	NEG	0.000531364	0.000493038	0.000261698	0.00470964	0.234356
3856			level4			447.877	342.2	POS	0.0047219	0.00370048	0.0043659	0.0217715	0.33303
3862			level4	2-Fluoro-1-nitroimidazole	23.8307	132.076	341.8	POS	0.182457	0.269952	0.207326	0.0321097	0.366847
3893			level4			518.32	340	POS	0.00441764	0.00298148	0.00287212	0.0183348	0.320865
3926			level4			623.821	337.7	POS	0.0025782	0.00348699	0.00209325	0.0253842	0.348643
3942			level4	Meclastine	24.9392	342.901	337.1	NEG	0.00901965	0.00616895	0.00899338	0.0284261	0.360115
3974			level4			507.889	335.7	POS	0.0031552	0.0043296	0.00492306	0.0114853	0.290584
4010			level4			176.102	333.5	POS	0.0410251	0.0303582	0.0860254	1.20083e-07	0.00113334
4048			level4			439.111	331.7	NEG	0.00406753	0.00622579	0.00683016	0.023335	0.339758
4092			level4	6-Azauridine	-10.9164	246.196	329	POS	0.0729022	0.0726355	0.0632784	0.0408006	0.39517
4117			level4			517.878	327.8	NEG	0.000737981	0.00110838	0.000827594	0.00877808	0.274852
4131			level4			206.162	327	NEG	0.00177664	0.00121961	0.00152692	0.0158839	0.31205
4134			level4	Hydroxymethylphosphote	23.0009	111.017	326.8	NEG	0.0339938	0.0115208	0.0251689	0.0458545	0.411643
4147			level4			260.906	325.6	POS	0.0119962	0.00709843	0.0110174	0.017131	0.318785
4208			level4	Chloramben	-12.0208	207.031	321.3	POS	0.00110912	0.000722782	0.000693471	0.00478829	0.235223
4210			level4			303.902	321.3	POS	0.00244318	0.00281042	0.00242748	0.0484077	0.41824
4257			level4	1-Carboxyethyl	18.625	72.0636	318.9	POS	0.146796	0.124869	0.0437352	0.0215263	0.331852
4314			level4	C20913	8.63938	235.216	316.3	POS	0.0055379	0.00806465	0.00513936	0.0178677	0.318785
4409			level4			242.872	313.4	NEG	0.00626499	0.00437762	0.00523403	0.0191858	0.324091
4503			level4			395.867	311.9	NEG	0.0043067	0.00397408	0.00491296	0.0489468	0.420348
4556			level4			341.93	311.2	NEG	0.00907529	0.0124102	0.0139697	0.0197839	0.327142
4592			level4			392.906	310.7	NEG	0.0313962	0.0277072	0.0249019	0.0330392	0.368674
4625			level4	Glucose aspartate	-0.894489	310.234	310.4	POS	0.320973	0.311652	0.268753	0.00417222	0.226741
4634			level4			168.084	310.3	POS	0.0123664	0.011587	0.00377819	0.0439118	0.404147
4735			level4			282.974	308.2	NEG	0.0271851	0.0333614	0.0360758	0.021077	0.330267
4799			level4			112.012	306.7	NEG	0.00470257	0.00352908	0.0048259	0.0490568	0.420348
4848			level4			599.233	305.8	POS	0.00541177	0.00450665	0.0037506	0.0116203	0.292168
4850			level4			472.17	305.7	POS	0.00538569	0.00430482	0.00268289	0.00437411	0.23063
4855			level4			417.108	305.5	POS	0.00376605	0.00279979	0.00164186	0.0433248	0.40352
4881			level4			447.137	304.6	POS	0.010872	0.00848708	0.00693476	0.015434	0.311267
4889			level4			221.148	304.4	POS	0.0295397	0.0174282	0.0106394	0.0041065	0.224896
4945			level4	L-2-Amino-4-(hydroxymethylphosphinyl)butanoate	10.6191	182.136	301.6	POS	0.0119744	0.0275676	0.0420339	0.0415798	0.397763
4963			level4			81.8351	300.1	POS	0.000444133	0.00118099	0.00200134	0.0104575	0.287411
4971			level4			153.138	300	POS	0.00743535	0.0091358	0.00394725	0.0196936	0.327142
4979			level4	N-Acetyl-L-glutamate 5-phosphate	4.54549	270.154	299.6	POS	0.00469822	0.00196595	0.00402408	0.000398936	0.116171
5016			level4			247.989	297.5	NEG	0.340009	0.211847	0.476944	0.0254485	0.348643
5020			level4			115.122	297.1	POS	0.272309	0.125302	0.0395563	0.0383511	0.385398
5070			level4	Eledoisin	14.2404	1189.43	294.6	POS	0.00732314	0.00367788	0.00410514	0.0121339	0.294487
5076			level4	N-(1,3-Benzodioxol-5-ylmethyl)-2,6-dichlorobenzamide	-21.975	323.145	294.2	NEG	0.00131266	0.0018379	0.00224295	0.049208	0.420348
5085			level4			89.107	293.7	POS	0.0952104	0.0791887	0.0775731	0.0378601	0.382847
5094			level4			451.873	293.5	NEG	0.00562658	0.00559315	0.00387875	0.0311646	0.365835
5096			level4	3,5-Dichloro-L-tyrosine	-6.30442	251.084	293.4	POS	0.0105659	0.00540932	0.00403578	0.000361935	0.111389
5110			level4			484.249	292.8	POS	0.0110969	0.00871877	0.00625138	0.0336489	0.371412
5114			level4			365.069	292.8	NEG	0.00198315	0.00154329	0.000964299	0.0157362	0.31205
5117			level4			451.115	292.8	NEG	0.00139005	0.000699351	0.000593083	0.0251103	0.348175
5132			level4			510.246	292.4	POS	0.0200231	0.0152585	0.0126234	0.00147584	0.165821
5138			level4			439.02	292.3	NEG	0.000812187	0.000568493	0.000370671	0.0156732	0.31205
5142			level4			84.0805	292.1	POS	0.543047	0.494804	0.369213	0.0167191	0.316943
5144			level4	5,6-Dihydrothymine	14.2309	129.138	292.1	POS	0.132291	0.0803603	0.0406087	0.0232557	0.339588
5145			level4			130.086	292.1	POS	1.65215	1.47923	1.13795	0.0220758	0.334504
5146			level4			132.098	292.1	POS	0.289843	0.219253	0.0594431	0.0135937	0.303153
5147			level4			149.116	292.1	POS	0.0314091	0.0272421	0.0223142	0.0304929	0.364656
5158			level4			325.077	292.1	NEG	0.0025689	0.00211845	0.00150863	0.0167305	0.316943
5186			level4			494.142	291.8	NEG	0.00261442	0.00267107	0.00377958	0.0331393	0.369121
5187			level4			553.175	291.8	NEG	0.00200436	0.00114412	0.00118735	0.00186014	0.183718
5206			level4			359.163	291.4	POS	0.0109483	0.008635	0.00720224	0.0312668	0.365886
5208			level4			415.152	291.4	POS	0.00748182	0.00544887	0.00500176	0.0437382	0.403873
5217			level4			287.109	291.4	NEG	0.0109875	0.00822391	0.00929493	0.0013363	0.159932
5229			level4			303.086	291.3	NEG	0.0136686	0.0117889	0.011398	0.0149218	0.308391
5239			level4			471.173	291.3	NEG	0.00179687	0.00119573	0.0010168	0.0306739	0.364761
5260			level4			376.035	291.1	NEG	0.000801164	0.00144126	0.00141689	0.000759667	0.141091
5274			level4			370.079	291	NEG	0.0172214	0.0131985	0.0150757	0.0295245	0.364411
5293			level4			496.159	290.9	NEG	0.0261276	0.0209117	0.0306617	0.0362918	0.377792
5329			level4			341.19	290.6	NEG	0.00835495	0.0102362	0.0154529	0.0395206	0.388537
5331			level4			355.079	290.6	NEG	0.0262571	0.0178054	0.0180881	0.0309581	0.365076
5333			level4	4-(N-Maleimido)phenyltrimethylammonium iodide	-10.1163	357.164	290.6	NEG	0.00101401	0.00135944	0.0025946	0.0216434	0.332327
5339			level4			417.176	290.6	NEG	0.00106798	0.00112018	0.00234815	0.0284756	0.360259
5341			level4			426.124	290.6	NEG	0.019318	0.0177763	0.0204856	0.000700583	0.139496
5342			level4			461.149	290.6	NEG	0.00121679	0.00190967	0.00300091	0.0413557	0.397469
5365			level4			230.149	290	POS	0.0256664	0.0222128	0.00918915	0.00369753	0.215273
5367			level4			299.169	290	NEG	0.003243	0.00228138	0.000686958	0.0103237	0.287411
5372			level4			191.138	289.9	POS	0.572422	0.537616	0.325107	0.0162935	0.314474
5373			level4	Isosorbide mononitrate	-22.8975	192.142	289.9	POS	0.0479638	0.0456571	0.0291474	0.0397154	0.389567
5385			level4			299.094	289.8	NEG	0.00473307	0.00641929	0.0102814	0.0288781	0.361165
5395			level4			582.29	289.3	POS	0.00876598	0.00957863	0.0138786	0.0492117	0.420348
5396			level4			236.099	289.3	NEG	0.0105326	0.0139441	0.0239879	0.0122982	0.295559
5399			level4	Oxonic Acid	1.42217	158.092	289.2	POS	0.254896	0.370743	0.472284	0.0376855	0.382585
5412			level4			641.285	289.2	NEG	0.00203186	0.00209298	0.00344923	0.000436645	0.120203
5413			level4			87.0788	289.1	POS	0.00912433	0.0162259	0.0147086	0.0161547	0.313486
5414			level4			187.119	289.1	NEG	0.00539217	0.00585095	0.00789135	0.020531	0.329525
5423			level4			349.229	288.5	POS	0.00648337	0.00933287	0.0198428	0.0163882	0.315349
5430			level4	Pentafluoropropionic anhydride	-12.3317	309.036	288.5	NEG	0.0036633	0.00556849	0.00825965	0.00351676	0.215273
5431			level4			231.062	288.4	NEG	0.00290425	0.00386805	0.00557647	0.0155117	0.311267
5432			level4	n-Heptafluorobutyrylimidazole	10.5133	263.099	288.4	NEG	0.00162133	0.001813	0.00257158	0.0297078	0.364656
5433			level4			584.321	288.4	NEG	0.00162432	0.00217047	0.00681481	0.00495136	0.235223
5434			level4			410.21	288.3	NEG	0.00111245	0.00152218	0.00384867	0.00635	0.257954
5440			level4			454.174	288.2	NEG	0.000998063	0.00139964	0.00303227	0.0172182	0.318785
5441			level4			370.2	288.1	NEG	0.000674336	0.000699531	0.00224344	0.0115375	0.290998
5442			level4			521.326	288.1	NEG	0.00088186	0.00140547	0.00435615	0.00217972	0.189897
5445			level4			445.191	288	NEG	0.000502076	0.0015485	0.00394823	0.000790856	0.141212
5458			level4			274.055	287.8	NEG	0.00556249	0.00694271	0.0104685	0.00836958	0.27302
5459			level4			293.062	287.8	NEG	0.0129989	0.0189617	0.0278679	0.020435	0.328685
5461			level4			347.214	287.8	NEG	0.00174529	0.00258764	0.00634545	0.00637416	0.258565
5463			level4			369.196	287.8	NEG	0.00710307	0.0103757	0.0210158	0.0144846	0.30739
5464			level4			385.17	287.8	NEG	0.00158513	0.0021416	0.00542943	0.00382749	0.218971
5466			level4			489.155	287.8	NEG	0.00071522	0.00159194	0.00308561	0.00235898	0.196447
5470			level4			295.077	287.7	POS	0.00643628	0.00719263	0.0102909	0.049536	0.420454
5471			level4	cis-Aconitate	15.3732	173.104	287.7	NEG	0.256482	0.330666	0.549596	0.0118039	0.292776
5473			level4	Monodehydroascorbate	-11.5546	174.107	287.7	NEG	0.0162592	0.0220666	0.0363513	0.0123364	0.29576
5475			level4			259.084	287.7	NEG	0.00105998	0.00121092	0.00247525	0.0359019	0.376871
5477			level4			391.039	287.7	NEG	0.00373864	0.00622932	0.00960667	0.0157343	0.31205
5478			level4			451.199	287.7	NEG	0.00248611	0.00343936	0.00762267	0.00987198	0.283255
5479			level4			467.174	287.7	NEG	0.00237241	0.00392329	0.0081665	0.00407963	0.224896
5482			level4			256.11	287.6	NEG	0.00274133	0.00402311	0.00642956	0.0155093	0.311267
5483			level4	6,7-Dichloro-3-hydroxy-1,5 dihydro-imidazo[2,1-b]quinazolin-2-one	1.38412	271.08	287.6	NEG	0.010196	0.014011	0.0216538	0.0135623	0.303153
5485			level4			543.308	287.6	NEG	0.000273972	0.000110192	0.000936208	0.00934632	0.279329
5487			level4	Prochlorperazine mesylate	0.311929	565.147	287.6	NEG	0.000491806	0.000773965	0.00177861	0.00235439	0.196447
5500			level4	2-C-Methyl-D-erythritol 2,4-cyclodiphosphate	16.8168	277.088	287.3	NEG	0.000754634	0.000966753	0.00162473	0.0495341	0.420454
5504			level4			285.081	287.2	NEG	0.00363297	0.00504623	0.00811551	0.0242731	0.345646
5505			level4			294.065	287.2	NEG	0.000153617	0.000476972	0.000865291	0.00385483	0.219609
5508			level4			179.09	287.1	POS	0.00879326	0.0139203	0.0217545	0.0206825	0.329525
5510			level4	Propanil	-23.7372	219.082	287.1	POS	0.0198418	0.0280946	0.041046	0.0469578	0.413422
5514			level4			279.685	287.1	POS	0.0537866	0.0626054	0.0751209	0.00540424	0.242162
5515			level4			317.058	287.1	POS	0.010529	0.0150886	0.0186248	0.0114945	0.290584
5516			level4			373.054	287.1	POS	0.00220287	0.00364426	0.00703608	0.00252732	0.200299
5525			level4			331.092	287.1	NEG	0.00375019	0.00485439	0.00872673	0.0208623	0.329851
5527			level4			375.065	287.1	NEG	0.00385687	0.0053972	0.00834827	0.0123175	0.295559
5533			level4			413.094	287	NEG	0.00307356	0.00336505	0.00442477	0.0421211	0.399097
5543			level4			511.072	286.8	NEG	0.00022686	0.000401075	0.000743167	0.00590864	0.249957
5549			level4			295.067	286.4	POS	0.00562473	0.00635686	0.00917487	0.0493773	0.420348
5554			level4			495.097	286.4	NEG	0.000932499	0.000931255	0.00197138	0.0297594	0.364656
5566			level4			235.953	285.6	NEG	1.08216	0.988676	0.92383	0.0338825	0.371928
5570			level4			236.952	285.4	NEG	0.117063	0.108782	0.104544	0.0452131	0.409283
5581			level4			250.98	284.9	NEG	0.00976704	0.00957154	0.00673849	0.0218613	0.33337
5582			level4	3-Iodo-4-hydroxyphenylpyruvate	-1.05668	305.046	284.9	NEG	0.0125739	0.012608	0.00584166	0.0355452	0.376094
5583			level4			132.085	284.7	NEG	0.0116211	0.0111172	0.00608557	0.0141789	0.305438
5585			level4			131.082	284.6	NEG	0.226766	0.201273	0.12253	0.00944228	0.279329
5605			level4			216.059	283.9	NEG	0.0178747	0.0153606	0.00797817	0.00746944	0.269762
5606			level4	2,6-Dichlorophenolindophenol sodium salt	1.98775	289.071	283.9	NEG	0.00572451	0.00404451	0.00129946	0.00618742	0.255051
5609			level4	Dichlozoline	1.37395	273.093	283.8	NEG	0.00463571	0.00296763	0.000966021	0.00711367	0.268555
5611			level4			285.153	283.7	NEG	0.00369526	0.00288857	0.00095344	0.0308984	0.364761
5614			level4			393.064	283.6	NEG	0.000974527	0.000925413	0.000554377	0.0438916	0.404145
5615			level4			116.07	283.5	POS	3.19174	2.50878	1.27643	0.017852	0.318785
5617			level4			118.074	283.5	POS	0.0105948	0.00877818	0.00337115	0.016865	0.31796
5619			level4	(-)-Ureidoglycolate	21.0559	135.101	283.5	POS	0.0234298	0.0184547	0.00587865	0.0210986	0.330267
5629			level4			275.037	283.5	POS	0.00679854	0.00652798	0.00198405	0.0131349	0.29994
5631			level4			291.001	283.5	POS	0.00268297	0.00215831	0.000572207	0.0150439	0.308862
5635			level4			116.089	283.4	POS	0.0593937	0.04689	0.0180345	0.0248603	0.347176
5636			level4			117.073	283.4	POS	0.175553	0.133412	0.0681688	0.0177101	0.318785
5638			level4			213.085	283.4	NEG	0.0232329	0.0196138	0.00860016	0.0066591	0.262233
5639			level4			229.059	283.4	NEG	0.00241081	0.00185014	0.0010874	0.0416101	0.397763
5640			level4			251.04	283.4	NEG	0.00765281	0.00727968	0.00359647	0.04673	0.413142
5643			level4			453.075	283.4	NEG	0.00264054	0.00171865	0.0010077	0.0344647	0.372758
5645			level4			134.1	283.3	POS	0.345607	0.251311	0.091758	0.0187486	0.322675
5656			level4			269.02	283.1	POS	0.00448101	0.00286058	0.00112555	0.0124776	0.296137
5667			level4			215.087	282.8	POS	0.0101991	0.00646697	0.00292022	0.00749469	0.269762
5671			level4			342.168	282.8	POS	0.00940469	0.00779269	0.00267608	0.0463756	0.412917
5688			level4			158.921	282	POS	0.0161185	0.0197041	0.0160755	0.0323385	0.367094
5693			level4	5-Fluorouridine monophosphate	-23.0194	343.171	282	POS	0.00174828	0.00278345	0.00213654	0.000644778	0.135389
5719			level4			234.913	281.2	NEG	0.00869103	0.0184572	0.0218342	0.00620574	0.255392
5737			level4			177.086	280.5	POS	0.0529763	0.0873449	0.0748219	0.0292802	0.362819
5744			level4			422.18	280.5	POS	0.00154802	0.00256122	0.00165595	0.00274979	0.201704
5774			level4			1103.79	279.8	POS	0.00273977	0.00123051	0.00165051	0.0403026	0.39214
5775			level4			158.993	279.8	NEG	0.0373882	0.0387658	0.0443644	0.0118707	0.292776
5800			level4			352.966	279.2	NEG	0.00450108	0.0061475	0.00821527	0.0165381	0.316751
5814			level4			214.081	279	POS	0.0157117	0.0152728	0.00943326	0.0202253	0.327984
5838			level4			418.906	278.9	NEG	0.0136422	0.0193356	0.0255218	0.00128077	0.159677
5839			level4			444.903	278.9	NEG	0.01614	0.022885	0.032169	0.0234804	0.34111
5842			level4			90.9919	278.8	NEG	0.00656882	0.00987098	0.0118025	0.0174353	0.318785
5847			level4			274.988	278.8	NEG	0.0156633	0.0202873	0.0268873	0.0148389	0.308242
5848			level4			294.992	278.8	NEG	0.0170079	0.0222014	0.0377512	0.038662	0.386402
5849			level4			340.929	278.8	NEG	0.0583552	0.0949689	0.144571	0.0208485	0.329851
5850			level4			341.929	278.8	NEG	0.00922195	0.0152642	0.0227629	0.0271215	0.354697
5851			level4			382.976	278.8	NEG	0.00897466	0.0121094	0.0170037	0.0153511	0.311128
5852			level4			426.892	278.8	NEG	0.00797993	0.00946257	0.0127158	0.041908	0.398182
5853			level4			452.121	278.8	NEG	0.00949905	0.0108698	0.0133469	0.0368131	0.379592
5859			level4			263.951	278.7	NEG	0.0126468	0.0202272	0.0294859	0.0384949	0.386402
5860			level4			269.942	278.7	NEG	0.0739161	0.107439	0.124326	0.00767711	0.269762
5862			level4			342.925	278.7	NEG	0.00533769	0.00985385	0.0138744	0.0192465	0.324373
5864			level4			378.962	278.7	NEG	0.00531624	0.00727088	0.00916495	0.0212957	0.3313
5866			level4			443.906	278.7	NEG	0.00376932	0.0063294	0.0073806	0.0317535	0.365939
5867			level4	Gefitinib	18.2962	445.903	278.7	NEG	0.00367425	0.00599824	0.00774288	0.00527058	0.240696
5877			level4			348.915	278.6	NEG	0.0684206	0.0697578	0.105026	0.00775059	0.269762
5880			level4			262.952	278.5	NEG	0.142661	0.214843	0.325366	0.0199521	0.327142
5883			level4			304.999	278.5	NEG	0.0267478	0.0398362	0.0519526	0.0388102	0.387063
5885			level4			367.925	278.5	NEG	0.0261697	0.038744	0.0487619	0.00947029	0.279527
5886			level4			486.949	278.5	NEG	0.00263474	0.00408671	0.00536126	0.0245022	0.346253
5893			level4			318.891	278.4	POS	0.000699763	0.00109672	0.00178168	0.0426298	0.40127
5896			level4			368.921	278.4	NEG	0.0141727	0.0191237	0.0286868	7.77829e-05	0.0727239
5910			level4			196.071	278.3	POS	0.0169173	0.0248567	0.0196223	0.0366495	0.379457
5911			level4			196.868	278.3	POS	0.0108171	0.010185	0.00776734	0.0401016	0.391395
5926			level4			300.852	278.3	POS	0.00323083	0.00565735	0.00580899	0.0386417	0.386402
5929			level4			347.092	278.3	POS	0.00861489	0.0113083	0.00830986	0.0088671	0.275591
5937			level4			198.953	278.3	NEG	0.072406	0.101374	0.121008	0.00768142	0.269762
5938			level4	Guanfacine	-1.72049	245.086	278.3	NEG	0.00107076	0.00159869	0.00110709	0.0386085	0.386402
5940			level4			390.962	278.3	NEG	0.0053435	0.00574344	0.00920806	0.0366124	0.379321
5941			level4			407.976	278.3	NEG	0.00593112	0.00883771	0.0103532	0.000749555	0.141091
5953			level4			365.929	278.2	NEG	0.0345761	0.053225	0.0658683	0.0112651	0.290342
5954			level4			408.972	278.2	NEG	0.0236183	0.0278962	0.0387468	0.0274193	0.356315
5955			level4			409.973	278.2	NEG	0.00464014	0.00479482	0.00688799	0.00907367	0.277144
5962			level4			192.961	278.1	NEG	0.016246	0.0190328	0.0259374	0.000957629	0.150757
5968			level4			288.949	278.1	NEG	1.43741	2.0303	2.52264	0.00464038	0.232544
6006			level4			352.908	277.6	POS	0.00314476	0.00151938	0.00188063	0.00189719	0.183962
6017			level4			749.863	277.6	POS	0.00332306	0.00155735	0.0016256	0.00726799	0.269762
6148			level4			379.072	274.3	POS	0.0170531	0.0360121	0.0280445	0.0259318	0.350135
6149			level4			565.136	274.3	POS	0.0180148	0.0325713	0.0190369	0.0211269	0.330267
6169			level4	1-(2,3-Dichlorophenyl)ethanamine	-24.0785	191.073	273	POS	0.0152037	0.0185814	0.0105421	0.0303273	0.364656
6190			level4			206.631	272.5	POS	0.000354991	0.00133596	0.00143371	0.0420569	0.398794
6207			level4			291.032	272.2	POS	0.00226913	0.00419268	0.00245855	0.00469044	0.233812
6209			level4			318.031	272.2	POS	0.00190473	0.00335811	0.00210403	0.0173875	0.318785
6246			level4			428.066	271.5	NEG	0.000669549	0.0012937	0.000677872	0.00849243	0.273268
6268			level4			203.103	270.6	NEG	0.00180417	0.00422727	0.00393131	0.0105329	0.287411
6326			level4			222.014	268.1	NEG	0.000858934	0.00226536	0.0013143	0.0057867	0.24966
6330			level4	Carbamoyl phosphate	-8.3435	142.026	267.8	POS	0.0216989	0.0456371	0.0293245	0.0140051	0.304679
6331			level4	2,4-Dichlorophenol	-6.60485	164.008	267.8	POS	0.00320814	0.00822336	0.00488774	0.00215435	0.189331
6372			level4	TG(18:3(9Z,12Z,15Z)/14:0/22:6(4Z,7Z,10Z,13Z,16Z,19Z))	14.2249	874.377	267.7	POS	0.00206384	0.00544893	0.0055763	0.0323532	0.367094
6388			level4	Carbamoyl phosphate	-9.38449	140.011	267.6	NEG	0.00624937	0.0141991	0.0100336	0.0178839	0.318785
6434			level4			161.128	266.9	POS	0.0106159	0.0139477	0.0105877	0.0145432	0.308087
6436			level4			239.186	266.9	POS	0.0333888	0.0343992	0.0299445	0.0339727	0.371976
6454			level4			279.996	266.8	NEG	0.0107082	0.00924304	0.00667856	0.049352	0.420348
6526			level4			416.986	265.3	NEG	0.00367133	0.00367826	0.00230764	0.0234544	0.340908
6531			level4			295.149	265.1	POS	0.0356129	0.0298096	0.00806054	0.0240897	0.344309
6697			level4			157.014	260.9	NEG	0.0162586	0.0323607	0.0422545	0.03001	0.364656
6698			level4			177.029	260.9	NEG	0.00214268	0.00405832	0.00773486	0.0217905	0.33314
6706			level4	2,6-Dichloro-para-phenylenediamine	19.6383	176.027	260.6	NEG	0.0106098	0.0224069	0.0290114	0.0276248	0.357048
6795			level4			233.066	258.9	NEG	0.00351343	0.00479622	0.00296149	0.00412604	0.225307
6822			level4			450.993	258.2	POS	0.00388614	0.0029425	0.0029455	0.00905317	0.277102
6829			level4			418.906	258.2	NEG	0.0127059	0.0113835	0.0137566	0.0494295	0.420411
6831			level4			261.154	258.1	POS	0.00201835	0.001478	0.000872179	0.0211181	0.330267
6833			level4			404.848	258.1	POS	0.00399348	0.00218622	0.0020227	0.0308953	0.364761
6863			level4			300.048	257.4	NEG	0.00530839	0.0106552	0.0083747	0.0422939	0.400237
6907			level4			382.976	256.8	NEG	0.00948011	0.00773974	0.012296	0.000688163	0.139496
6908			level4			141.077	256.7	POS	0.0270587	0.032321	0.0272284	0.0200909	0.327493
7078			level4			375.04	254.8	NEG	0.000841069	0.00149149	0.00129239	0.027765	0.357048
7088			level4			130.022	254.5	NEG	0.0195312	0.0154088	0.0189928	0.0106377	0.287837
7129			level4			388.144	254.2	POS	0.00584972	0.0133475	0.00494621	0.00662192	0.262233
7153			level4			389.148	253.9	POS	0.000272437	0.00100052	0.000231195	0.00115105	0.155261
7179			level4			224.91	253.7	NEG	0.00152289	0.00133958	0.00217203	0.0214141	0.331787
7391			level4			303.901	252.8	POS	0.00162861	0.00101828	0.00085088	0.0165039	0.316412
7403			level4	Ochratoxin A	-6.62832	404.818	252.7	POS	0.0125457	0.0136252	0.0108903	0.0146432	0.308242
7431			level4			174.087	252.3	POS	0.410241	0.591545	0.740844	0.0113861	0.290584
7433			level4	Tiapamil	2.20153	556.712	252.3	POS	0.00119737	0.00154659	0.00105786	0.0361997	0.377336
7557			level4	3,5-Di-O-galloyl-1,4-galactarolactone	3.87523	497.341	251.9	POS	0.00485923	0.00306811	0.00341019	0.00762048	0.269762
7558			level4			525.373	251.9	POS	0.00433026	0.00232864	0.00321763	0.00788685	0.271665
7579			level4			202.07	251.7	POS	0.0190255	0.0220661	0.015027	0.00639974	0.25886
7640			level4			389.049	251.5	NEG	0.00597025	0.00424586	0.00498246	0.0468164	0.413142
7679			level4			274.128	251.3	POS	0.00737549	0.0132874	0.0083651	0.0254487	0.348643
7739			level4	Selenohomocystine	17.1849	363.157	250.9	POS	0.00177749	0.00107567	0.00155011	0.00255291	0.200299
7762			level4			217.947	250.8	NEG	0.00213096	0.00259785	0.0018343	0.0333836	0.37042
7804			level4	Cyanidin	2.17028	288.252	250.6	POS	0.943596	0.889931	0.841898	0.0405298	0.39381
7809			level4	sn-Glycerol 3-phosphate	-4.51318	173.08	250.6	POS	0.0712394	0.0494132	0.200889	0.00197769	0.187508
7817			level4	Volkenin	-0.266652	288.273	250.6	POS	0.00564562	0.00437888	0.00452606	0.0060014	0.252112
7818			level4	2-Amino-4-oxo-6-(1',2',3'-trihydroxypropyl)-diquinoid-7,8-dihydroxypterin	19.0959	290.258	250.6	POS	0.0158804	0.0131198	0.0125475	0.0142635	0.305721
7841			level4	Coumarin-3-carboxylic acid succinimidyl ester	-12.104	288.231	250.5	POS	0.00468234	0.00326122	0.00363397	0.00780868	0.269762
7845			level4			385.207	250.5	POS	0.00313398	0.00219735	0.00204052	0.00507484	0.237295
7870			level4	Riccionidin A	1.83502	286.236	250.3	POS	0.00431445	0.0041014	0.00373789	0.0246233	0.346499
7880			level4			236.889	250.2	POS	0.0069644	0.00685495	0.00588483	0.025785	0.349593
7887			level4			177.947	250.1	POS	0.00408754	0.00340348	0.00329189	0.0466402	0.413142
7907			level4			240.905	250	POS	0.0194034	0.0192659	0.0168775	0.0124653	0.296094
7954			level4			309.963	249.9	POS	0.00728796	0.00585936	0.00469022	0.0434826	0.403873
7956			level4			353.935	249.9	POS	0.000781696	0.000295728	0.000726908	0.0287398	0.360706
7974			level4			213.968	249.8	POS	0.00102972	0.000513028	0.000816223	0.0467889	0.413142
7981			level4			257.931	249.8	POS	0.0230094	0.0227993	0.0196468	0.014871	0.308242
8014			level4			137.983	249.7	POS	0.0376836	0.0358594	0.030304	0.0389582	0.387608
8024			level4	Melledonal B	8.18875	467.92	249.7	POS	0.00149583	0.00109602	0.000873091	0.0195311	0.326545
8028			level4			487.918	249.7	POS	0.00816653	0.00798229	0.00660179	0.0390803	0.388271
8033			level4	3'-N-Acetyl-4'-O-(14-methylheptadecanoyl)fusarochromanone	23.3401	601.85	249.7	POS	0.00506235	0.00419273	0.0040911	0.0358876	0.376871
8056			level4	5-Hydroxycapsanthin-5,6-epoxide	-5.76701	603.847	249.6	POS	0.00101899	0.00103953	0.000657624	0.018876	0.322848
8062			level4			295.916	249.5	POS	0.000970338	0.000936641	0.000588679	0.0304537	0.364656
8064			level4	Cer(d17:1/PGJ2)	-13.9166	602.912	249.5	POS	0.00760373	0.00780646	0.00606749	0.00114061	0.155261
8065			level4	Saquinavir-NO	-21.7595	716.844	249.5	POS	0.00422639	0.00377454	0.0031258	0.0062414	0.256441
8066			level4	PA(14:0/PGE2)	11.192	717.905	249.5	POS	0.00646575	0.00640032	0.00504709	0.042777	0.401854
8075			level4			136.93	249.3	POS	0.00185302	0.00162075	0.00148698	0.0293095	0.363022
8078			level4			355.899	249.3	POS	0.00194892	0.00222237	0.00158427	0.00562878	0.246708
8083			level4	Antheraxanthin	-9.02182	585.873	249.3	POS	0.00183049	0.00145552	0.0010615	0.030714	0.364761
8101			level4			178.962	249.3	NEG	0.0220571	0.0203613	0.0200815	0.0497794	0.420858
8106			level4			195.926	249.3	NEG	0.119593	0.1075	0.103292	0.0316856	0.365886
8116			level4			236.882	249.3	NEG	0.0802582	0.0678519	0.0649573	0.0359536	0.376871
8117			level4			254.893	249.3	NEG	0.0821784	0.0684782	0.0705975	0.0172157	0.318785
8120			level4			256.889	249.3	NEG	0.00974146	0.00752439	0.00828869	0.00996771	0.285365
8138			level4			330.839	249.3	NEG	0.0234997	0.0185297	0.0190294	0.0110933	0.290196
8186			level4	2-[[(2R)-2-[Bis(carboxymethyl)amino]-2-[(4,4-diphenylcyclohexyl)-hydroxyphosphoryl]oxyethyl]-[2-[bis(carboxymethyl)amino]ethyl]amino]acetic acid	0.673478	706.663	249.3	NEG	0.00421431	0.00314265	0.00401922	0.0440764	0.404794
8209			level4	Avanafil	-17.7217	484.959	249.1	POS	0.00156309	0.00156143	0.00107254	0.0154696	0.311267
8214			level4	Vobtusine	20.0637	719.902	249.1	POS	0.00178282	0.00188406	0.00130491	0.0240131	0.343984
8297			level4			379.049	246.3	NEG	0.00607878	0.00296304	0.00374937	0.0138731	0.304227
8348			level4			307.094	245.3	POS	0.00276379	0.00175179	0.00298847	0.0321262	0.366847
8351			level4			156.963	245.1	POS	0.00128458	0.00160151	0.00088846	0.0215773	0.331852
8352			level4			230.121	245.1	POS	0.268125	0.188199	0.266495	0.0392099	0.388271
8358			level4			178.945	245	POS	0.00140086	0.00167461	0.000560436	0.0159971	0.312949
8359			level4	1-(3,4-Dichlorophenyl)-3-azabicyclo[3.1.0]hexane	21.5825	229.132	245	POS	0.0160203	0.00973058	0.0159341	0.0277634	0.357048
8399			level4			122.081	244.3	POS	0.349194	0.395124	0.298299	0.0195577	0.326545
8401			level4			355.976	244.3	NEG	0.0367751	0.0283773	0.0346598	0.00648828	0.260072
8420			level4			175.035	243.9	NEG	0.00249198	0.00130856	0.0049425	0.0285571	0.360343
8422			level4			198.905	243.9	NEG	0.000531384	0.000103572	0.000355704	0.0478392	0.416297
8596			level4			110.071	241.4	POS	0.170281	0.203802	0.0582427	0.0172091	0.318785
8598			level4			661.321	241.4	POS	0.000488047	0.00120837	0.000869339	0.0196912	0.327142
8609			level4			316.081	241.1	POS	0.064727	0.0569504	0.055568	0.0208216	0.329851
8632			level4			178.058	240.8	POS	0.118881	0.132503	0.0867003	0.0317799	0.365939
8724			level4			458.964	240.1	NEG	0.00175643	0.00243721	0.00246382	0.0199276	0.327142
8766			level4			360.988	239.9	NEG	0.0111498	0.0112309	0.0170414	0.0401842	0.391707
8808			level4	Barban	-18.8942	259.103	239.7	POS	0.0134061	0.00542016	0.0122135	0.0454768	0.410377
8811			level4			314.122	239.7	POS	0.00767728	0.023298	0.0051871	0.00981543	0.283255
8840			level4			312.108	239.2	NEG	0.000359563	0.00112844	0.000185845	0.0108101	0.29012
8888			level4	(5-Formylfuran-3-yl)methyl phosphate	-0.856908	207.097	238.2	POS	0.0145762	0.0158913	0.00835282	0.0298498	0.364656
8904			level4			461.253	238	POS	0.00255279	0.00193678	0.00147245	0.0472197	0.414438
8941			level4	5-Methylangelicin	3.11404	201.198	237.2	POS	0.00524662	0.00506736	0.00437594	0.0101267	0.285861
8956			level4	Chlorquinaldol	16.7642	229.081	236.7	POS	0.447403	0.255234	0.159579	0.0476491	0.415916
8976			level4			176.066	236.4	POS	0.165521	0.171367	0.00787975	0.00873854	0.274852
9069			level4	Propantheline chloride	-7.864	404.946	233.9	POS	0.00125273	0.00217926	0.00149138	0.0356447	0.37664
9072			level4			335.943	233.8	POS	0.0011489	0.00198662	0.00135188	0.0173983	0.318785
9090			level4	Amataine	-5.40772	717.868	233.5	POS	0.00224955	0.00477876	0.00489648	0.0266846	0.352774
9097			level4			313.07	233.4	POS	0.00652019	0.00425341	0.00356133	0.0208211	0.329851
9111			level4			296.008	233.2	POS	0.00670001	0.00785658	0.00554489	0.00122191	0.158169
9120			level4	Potassium iodate(V) (KIO3)	2.44578	215.009	233.1	POS	0.00367576	0.00384622	0.00287578	0.018431	0.321014
9140			level4			358.991	233	POS	0.00120123	0.0013348	0.000814112	0.0494239	0.420411
9153			level4			474.044	232.9	NEG	0.00195048	0.00170333	0.00149229	0.0211624	0.330316
9156			level4			520	232.9	NEG	0.00265251	0.00282343	0.00218279	0.0259273	0.350135
9176			level4			198.037	232.7	POS	0.0250037	0.0213526	0.0198235	0.0283597	0.359757
9179			level4			220.019	232.7	POS	0.0171996	0.0165128	0.0151727	0.0479162	0.41642
9196			level4			411.035	232.7	POS	0.0044841	0.00399922	0.00333404	0.0323634	0.367094
9202			level4			304.077	232.7	NEG	0.00229462	0.000882595	0.00159376	0.0348248	0.373638
9237			level4			468.017	232.6	POS	0.0017795	0.0022768	0.00147794	0.0209271	0.329851
9239			level4			483.989	232.6	POS	0.00128173	0.000886149	0.00050068	0.00482021	0.235223
9268			level4			336.164	232.4	POS	0.00932151	0.00476049	0.00836762	0.0297272	0.364656
9278			level4			411.082	232.3	POS	0.00677027	0.00723562	0.00456725	0.0192052	0.324091
9280			level4			496.06	232.3	POS	0.00154742	0.00149672	0.00102259	0.030249	0.364656
9283			level4			557.104	232.3	POS	0.00116452	0.000985632	0.000460035	0.00267318	0.200823
9285			level4			573.073	232.3	POS	0.00249442	0.00245482	0.00158769	0.0117016	0.292168
9287			level4			579.086	232.3	POS	0.00124519	0.00109088	0.000524074	0.00352355	0.215273
9290			level4			602.052	232.3	POS	0.00334826	0.00283946	0.00165818	0.000440042	0.120203
9296			level4			605.051	232.3	NEG	0.00103066	0.000874862	0.000651404	0.0129999	0.298894
9297			level4	N-(3,5-Dichlorophenyl)succinimide	24.6786	245.087	232.2	POS	0.0049185	0.00450406	0.00176511	0.00522635	0.239061
9309			level4			152.059	232.2	NEG	0.0945173	0.0748368	0.0771184	0.0253612	0.348643
9319			level4			125.98	232.1	NEG	0.00265767	0.00213212	0.00376986	0.0142306	0.305478
9335			level4			343.075	232.1	NEG	0.00811318	0.00577702	0.00569915	0.0312718	0.365886
9339			level4			381.031	232.1	NEG	0.00265962	0.00195189	0.00358691	0.0346338	0.373554
9340			level4			428.053	232.1	NEG	0.00236846	0.00152034	0.00147232	0.00271473	0.200823
9346			level4			544.972	232.1	NEG	0.00118795	0.00183603	0.0023283	0.0200232	0.327142
9351			level4			107.066	232	NEG	0.00119387	0.000700282	0.000909811	0.00818575	0.272182
9452			level4			176.081	230.3	POS	2.74979	2.7796	1.67395	0.0457461	0.41125
9515			level4			721.394	229	POS	0.000463774	0.00208681	0.00147249	0.0365999	0.379321
9520			level4	Erythromycin C	-20.2481	720.893	228.9	POS	0.000892692	0.00235978	0.00201719	0.0180966	0.319823
9592			level4			388.159	228	POS	0.00423524	0.0104835	0.00682172	0.0145684	0.308242
9618			level4			305.043	227.8	POS	0.0429768	0.0465839	0.0379362	0.00221223	0.19155
9640			level4			177.106	227.5	POS	0.184235	0.191146	0.1415	0.041474	0.397647
9642			level4			221.069	227.5	POS	0.0123252	0.0133956	0.0100325	0.0175645	0.318785
9646			level4			284.196	227.5	POS	0.0167878	0.017579	0.0152175	0.0247867	0.347008
9664			level4	3-[3-Tert-butylsulfanyl-1-[(4-chlorophenyl)methyl]-5-propan-2-ylindol-2-yl]-2,2-dimethylpropanoic acid	14.4539	473.094	227.4	POS	0.00661444	0.00705529	0.00516595	0.0427067	0.40146
9687			level4			467.011	227.4	NEG	0.000906021	0.00122765	0.00149499	0.0260568	0.350482
9701			level4			351.197	227.3	POS	0.00569217	0.00611196	0.00351331	0.0459076	0.411668
9707			level4			236.062	227.3	NEG	0.00185596	0.00219679	0.00143869	0.031834	0.365939
9709			level4			318.98	227.3	NEG	0.00558676	0.000898839	0.00196962	0.0393175	0.388277
9745			level4			614.22	227.1	POS	0.00639208	0.00665022	0.00358555	0.0490838	0.420348
9785			level4			454.171	226.9	NEG	0.000643798	0.000651751	0.000281081	0.0430856	0.403469
9788			level4			557.152	226.9	NEG	0.00167045	0.00174175	0.00103303	0.04681	0.413142
9807			level4			301.113	226.7	NEG	0.00251386	0.00197688	0.00175045	0.0392715	0.388271
9812			level4			399.107	226.7	NEG	0.00355378	0.00381631	0.00138276	0.0135321	0.303153
9823			level4			621.218	226.7	NEG	0.000841008	0.000789917	0.000332207	0.00109387	0.155261
9837			level4			506.145	226.5	NEG	0.00371042	0.00356331	0.00283689	0.0465635	0.413142
9870			level4			772.432	225.6	POS	0.0163701	0.0138275	0.0118103	0.00984559	0.283255
9937			level4			486.22	225	POS	0.00656194	0.00193905	0.00704988	0.00891981	0.275773
9968			level4			237.972	224.6	NEG	0.000794966	0.000844419	0.00123857	0.0346672	0.373554
10006			level4			172.096	224.3	POS	0.0916747	0.0687248	0.0766274	0.0290071	0.361332
10032			level4			128.953	223.7	POS	0.117063	0.133799	0.102164	0.048239	0.41796
10039			level4			406.119	223.7	NEG	0.000436342	0.00115015	0.00102771	0.000161788	0.0995837
10049			level4			570.311	223.6	POS	0.00121176	0.00288553	0.0040874	0.0283432	0.359709
10101			level4			150.076	222.8	POS	0.0104516	0.00844839	0.00499467	0.0159064	0.31205
10139			level4			382.976	222.1	POS	0.00167552	0.00298981	0.00232006	0.0125601	0.296754
10158			level4			462.031	221.9	NEG	0.00131591	0.000795163	0.00107838	0.0314211	0.365886
10163			level4			534.989	221.8	NEG	0.000722363	0.000804558	0.00103788	0.0166096	0.316943
10200			level4			317.033	221.5	NEG	0.00368519	0.00284147	0.00327818	0.00234953	0.196447
10230			level4			430.052	221.2	POS	0.0111805	0.00954243	0.00866534	0.040824	0.395176
10258			level4			70.0285	220.7	POS	0.00817812	0.00576707	0.00574749	0.0200371	0.327148
10276			level4	Mesoxalaldehyde	20.0288	87.055	220.6	POS	0.0507035	0.0401173	0.040352	0.0169258	0.31796
10278			level4			134.064	220.6	POS	0.019684	0.0139177	0.0149706	0.0269663	0.353483
10281			level4			276.017	220.6	POS	0.0452739	0.0496586	0.041196	0.0330861	0.368674
10301			level4	Cer(d17:1/LTE4)	-1.58881	706.062	220.5	NEG	0.00120456	0.000823642	0.000845933	0.0438335	0.403873
10307			level4			545.104	220.3	NEG	0.00365471	0.0026787	0.00302303	0.00856388	0.274599
10314			level4			403.081	220.2	NEG	0.00241781	0.00156279	0.0016622	0.00839901	0.27302
10315			level4			485.085	220.2	NEG	0.00180506	0.0012989	0.00162396	0.0311245	0.365732
10321			level4			171.016	220.1	POS	0.00417155	0.00212787	0.00310865	0.00769435	0.269762
10324			level4			285.081	220.1	NEG	0.00297617	0.00143071	0.00210254	0.0104151	0.287411
10329			level4			463.102	220.1	NEG	0.00529415	0.00359477	0.00407951	0.00199998	0.187508
10334			level4			155.042	220	POS	0.040188	0.0219773	0.0284695	0.0244758	0.346253
10340			level4			598.102	220	POS	0.00891847	0.00747428	0.00654014	0.0333099	0.370272
10365			level4			507.108	219.9	POS	0.00235084	0.000951645	0.00130331	0.00806619	0.272182
10368			level4			766.153	219.9	POS	0.00425441	0.00308299	0.00320865	0.0116751	0.292168
10373			level4			491.144	219.8	POS	0.00490225	0.0029416	0.00255554	0.00371474	0.215418
10374			level4			514.128	219.8	POS	0.00379691	0.00224149	0.00252263	0.0163877	0.315349
10381			level4			381.099	219.8	NEG	0.00494982	0.00365612	0.00380831	0.0260885	0.350502
10387			level4			513.077	219.7	POS	0.00574235	0.0198637	0.0139016	0.0178224	0.318785
10391			level4	3-octaprenyl-4-hydroxybenzoate	-3.84625	681.057	219.7	NEG	0.000295008	0.000753118	0.000837425	0.0288916	0.361165
10401			level4			113.035	219.5	NEG	0.0170505	0.0116255	0.0142497	0.0172984	0.318785
10405			level4			631.152	219.5	NEG	0.00200391	0.00149287	0.00143026	0.022568	0.335781
10407			level4			653.134	219.5	NEG	0.000852334	0.000601541	0.000621318	0.0180175	0.319183
10433			level4	Cer(d18:0/26:0)	-20.9894	681.175	219.3	POS	0.00909231	0.00684096	0.00522623	0.0208856	0.329851
10449			level4			285.078	219.2	POS	0.00838722	0.00878912	0.00620099	0.0460449	0.412177
10453			level4			318.063	219.2	POS	0.0231463	0.0213354	0.0179819	0.0494694	0.420454
10468			level4			520.133	219.2	POS	0.00713509	0.00596295	0.0042735	0.0147867	0.308242
10474			level4			107.053	219.1	POS	0.0213161	0.0160722	0.0154783	0.0473056	0.414643
10476			level4			221.108	219.1	POS	0.00369985	0.00405139	0.00274718	0.0219057	0.33337
10488			level4			697.094	219.1	POS	0.00508739	0.00846934	0.00702851	0.0258999	0.350135
10500			level4			552.124	219	NEG	0.00131782	0.000850115	0.000935041	0.00582958	0.249957
10501			level4			578.065	219	NEG	0.00112801	0.00157438	0.00200417	0.0231466	0.339459
10516			level4			717.2	218.8	NEG	0.00137474	0.000815499	0.000896729	0.00945106	0.279329
10520			level4			144.027	218.7	NEG	0.00630072	0.00450288	0.00462742	0.0487771	0.419652
10522			level4	Dichlozoline	-14.3137	273.089	218.7	NEG	0.0049553	0.00386115	0.00379929	0.0435213	0.403873
10526			level4			635.197	218.7	NEG	0.00238811	0.00151493	0.00128539	0.0210045	0.330267
10532			level4			150.03	218.6	NEG	0.0131241	0.012421	0.00937338	0.00215711	0.189331
10546			level4			460.041	218.5	POS	0.0119355	0.0127986	0.0107593	0.0386271	0.386402
10567			level4			695.144	218.4	POS	0.0073672	0.00610967	0.00352556	0.011669	0.292168
10568			level4			717.124	218.4	POS	0.0102964	0.00870782	0.00683568	0.0179804	0.319182
10569			level4			229.991	218.4	NEG	0.00495518	0.00352155	0.00409867	0.0207139	0.329525
10571			level4			538.107	218.3	POS	0.0101936	0.010248	0.00580718	0.000194635	0.106286
10572			level4			146.017	218.3	NEG	0.0239762	0.01775	0.0195824	0.023068	0.339353
10581			level4	N-Demethylansamitocin P-3	12.2737	622.133	218.2	POS	0.00714967	0.00797998	0.00455688	0.0226175	0.335828
10582			level4			664.622	218.2	POS	0.0040688	0.00323191	0.00176512	0.000221567	0.106286
10584			level4			147.018	218.2	NEG	0.00379544	0.00270777	0.38689	0.024405	0.346253
10592			level4			285.985	218.1	NEG	0.00140735	0.000838469	0.000807549	0.0410363	0.395875
10595			level4			335.046	218.1	NEG	0.017097	0.0134293	0.0121856	0.0476789	0.415955
10609			level4			313.064	218	NEG	0.011873	0.00874843	0.0087393	0.0219064	0.33337
10618			level4	Perphezine maleate	-0.665605	635.105	218	NEG	0.00174622	0.00246629	0.00246226	0.0368671	0.379592
10623			level4			231.032	217.9	POS	0.00622039	0.00967575	0.00838987	0.0147691	0.308242
10627			level4			546.351	217.9	POS	0.00419824	0.00205835	0.00224751	0.000957802	0.150757
10633			level4			671.147	217.9	NEG	0.00783802	0.00600256	0.00446557	0.0362829	0.377792
10634			level4	SM(d18:1/20:1(11Z))	-4.78567	756.124	217.9	NEG	0.00215573	0.00166183	0.00136132	0.0394678	0.388537
10636			level4			84.0441	217.8	POS	1.29707	1.19874	1.02335	0.0070852	0.268196
10638			level4			267.025	217.8	POS	0.0316446	0.0321914	0.0272319	0.0458866	0.411668
10640			level4			75.0311	217.8	POS	0.00451536	0.00402142	0.00339281	0.0166187	0.316943
10643			level4	1,1,1-Trifluoroethane	-10.4306	85.0474	217.8	POS	0.0546846	0.0511399	0.0432609	0.00742097	0.269762
10645			level4			130.061	217.8	POS	0.344618	0.485887	0.765535	0.017549	0.318785
10646			level4			132.054	217.8	POS	0.0395601	0.0348003	0.0299836	0.00849431	0.273268
10649			level4			148.079	217.8	POS	1.29987	1.1892	1.01459	0.0199409	0.327142
10650			level4	Dihydroxyfumarate	8.9376	149.08	217.8	POS	0.132944	0.119563	0.100666	0.0211459	0.330267
10652			level4			152.051	217.8	POS	0.0135016	0.0114222	0.0100057	0.0173332	0.318785
10654			level4			170.061	217.8	POS	0.225429	0.197063	0.163239	0.00605817	0.253744
10661			level4			191.04	217.8	POS	1.28332	1.24803	1.0122	0.00247519	0.200236
10662			level4			192.043	217.8	POS	0.068986	0.0682099	0.0536603	0.00100227	0.153396
10663			level4	Clopidol	-19.145	193.044	217.8	POS	0.00554764	0.00515863	0.0040543	0.0300886	0.364656
10667			level4			213.021	217.8	POS	0.0360831	0.042005	0.0350419	0.00465218	0.232724
10678			level4			331.09	217.8	POS	0.0281667	0.0241487	0.0197793	0.0179546	0.319068
10679			level4	beta-D-fructose 2,6-bisphosphate	11.9714	337.095	217.8	POS	0.0216919	0.019683	0.015121	0.0334469	0.370909
10681			level4			338.111	217.8	POS	0.011085	0.0105871	0.00798332	0.0258156	0.349593
10683			level4			359.09	217.8	POS	0.487303	0.487208	0.380081	0.000814394	0.142871
10685			level4			361.094	217.8	POS	0.00642861	0.00605475	0.00461921	0.0395817	0.388598
10687			level4			375.064	217.8	POS	0.0367344	0.0365461	0.0308529	0.0333342	0.370272
10688			level4			381.071	217.8	POS	0.0167324	0.0209398	0.0179138	0.0215944	0.331852
10693			level4			477.159	217.8	POS	0.0152322	0.0114009	0.0103119	0.0232864	0.339686
10695			level4	N-[(2R)-2,3-Dihydroxypropoxy]-3,4-difluoro-2-[(2-fluoro-4-iodophenyl)amino]benzamide	8.75864	483.209	217.8	POS	0.010428	0.00975016	0.00869825	0.0421311	0.399097
10696			level4			505.16	217.8	POS	0.0786716	0.0727166	0.054924	0.000777363	0.141091
10697			level4			510.21	217.8	POS	0.00410854	0.00236567	0.00241942	0.00240734	0.198148
10698			level4			527.14	217.8	POS	0.451377	0.469582	0.321885	0.000324155	0.11074
10700			level4			528.143	217.8	POS	0.0670726	0.069548	0.049369	0.0011169	0.155261
10701			level4			529.145	217.8	POS	0.00995331	0.00979401	0.00765937	0.0187985	0.322848
10703			level4			543.114	217.8	POS	0.020784	0.0215808	0.0168966	0.0278134	0.357146
10706			level4	(10R,13R,17R)-3-Hexadecoxy-10,13-dimethyl-17-[(2R)-6-methylheptan-2-yl]-2,3,4,7,8,9,11,12,14,15,16,17-dodecahydro-1H-cyclopenta[a]phenanthrene	22.7843	612.117	217.8	POS	0.0560516	0.065103	0.0523529	0.0135742	0.303153
10710			level4	2,3-Di-O-phytanyl-sn-glycerol	-12.3655	654.156	217.8	POS	0.0163391	0.017436	0.0116912	0.00520144	0.23895
10711			level4			695.19	217.8	POS	0.138601	0.145639	0.093588	0.000395236	0.116171
10712			level4	TG(i-20:0/10:0/10:0)	19.167	696.144	217.8	POS	0.0117221	0.0144253	0.0107956	0.0369839	0.379717
10714			level4	Decaprenol phosphate	-5.74538	780.168	217.8	POS	0.0332748	0.0383508	0.0288725	0.0302824	0.364656
10720			level4			608.186	217.8	NEG	0.00256939	0.00182461	0.00159648	0.00489109	0.235223
10724			level4			443.115	217.7	POS	0.0643839	0.066215	0.0453386	0.000238023	0.106286
10725			level4	Sulforaphane-glutathione	-7.99959	485.603	217.7	POS	0.0143668	0.0152406	0.0106377	0.000539639	0.129486
10726			level4	Aerophobin 2	-10.6433	506.163	217.7	POS	0.0106814	0.0111039	0.00817234	0.00177496	0.179486
10727			level4			524.132	217.7	POS	0.0401689	0.0392893	0.0276166	0.000331236	0.11074
10728			level4	Calcimycin	10.1665	524.633	217.7	POS	0.0162347	0.0158424	0.0110338	0.0019885	0.187508
10729			level4	Lappaol D	17.1003	569.629	217.7	POS	0.0406497	0.0438284	0.0327919	0.036299	0.377792
10732			level4			689.173	217.7	POS	0.0204674	0.0182039	0.0144918	0.0120666	0.294014
10733			level4			696.193	217.7	POS	0.0297287	0.0324585	0.0217187	0.000475744	0.12358
10734			level4			711.164	217.7	POS	0.00738092	0.0079102	0.0051508	0.0160375	0.313162
10735			level4	DG(18:0/LTE4/0:0)	3.74718	781.17	217.7	POS	0.00733859	0.00845565	0.00616434	0.0133057	0.301631
10745			level4			385.052	217.6	NEG	0.00931764	0.00792566	0.00825198	0.0193454	0.325071
10749			level4			493.091	217.6	NEG	0.00463836	0.00494473	0.00550979	0.0322869	0.367094
10758			level4	3-(2-Carboxyethylthio)-3-(2-(8-phenyloctyl)phenyl)propanoic acid	-1.75459	443.616	217.5	POS	0.0185196	0.0199444	0.0123375	0.000630053	0.135389
10759			level4			570.13	217.5	POS	0.0152139	0.0171346	0.0119516	0.0250287	0.347895
10768			level4			103.123	217.4	POS	0.0157394	0.0134752	0.0106495	0.0437852	0.403873
10769			level4			643.16	217.4	POS	0.00387505	0.00361184	0.00174809	0.0122222	0.295272
10771			level4			128.035	217.4	NEG	0.0556897	0.0494399	0.0443296	0.00749176	0.269762
10776			level4			101.072	217.4	NEG	0.00505794	0.00444472	0.00358468	0.000931039	0.150757
10778			level4	Dihydroxyfumarate	9.29689	147.065	217.4	NEG	0.02585	0.022304	0.0197133	0.00806898	0.272182
10787			level4			212.028	217.4	NEG	0.00354758	0.00377067	0.00319091	0.0475531	0.415597
10794			level4			230.053	217.4	NEG	0.00768708	0.00743283	0.00658903	0.0394208	0.388537
10795			level4			231.042	217.4	NEG	0.0678696	0.0640349	0.0594599	0.013656	0.303153
10804			level4	[5-(Aminomethyl)furan-3-yl]methyl diphosphate	24.6485	286.101	217.4	NEG	0.00897592	0.00781562	0.00753081	0.0347542	0.373588
10806			level4			304.053	217.4	NEG	0.00187038	0.00151859	0.00150929	0.0343726	0.372758
10808			level4			314.115	217.4	NEG	0.0774393	0.0695902	0.0585158	0.00300695	0.207152
10809			level4			315.116	217.4	NEG	0.0106869	0.00956813	0.00858164	0.0294897	0.36414
10813			level4			336.097	217.4	NEG	0.0028325	0.00262222	0.00210494	0.0361145	0.376871
10817			level4			371.07	217.4	NEG	0.00625334	0.00557126	0.00522955	0.032194	0.366847
10819			level4			389.097	217.4	NEG	0.00620648	0.00495906	0.00457241	0.0160495	0.31317
10820			level4			398.089	217.4	NEG	0.0341265	0.0303362	0.028208	0.00941771	0.279329
10827			level4			452.169	217.4	NEG	0.00118292	0.00078007	0.000734996	0.0313006	0.365886
10829			level4			456.047	217.4	NEG	0.00145563	0.0010107	0.000930431	0.0275662	0.356982
10830			level4			471.1	217.4	NEG	0.00494463	0.00390883	0.0040853	0.00131547	0.159932
10833			level4	dTTP	2.02543	481.162	217.4	NEG	0.11329	0.0977322	0.0808051	0.00265819	0.200823
10836			level4			497.136	217.4	NEG	0.0122096	0.0103888	0.00931958	0.0263193	0.351512
10839			level4			539.12	217.4	NEG	0.00561286	0.00527642	0.00417863	0.00362986	0.215273
10841			level4			563.165	217.4	NEG	0.0496581	0.0462986	0.04189	0.0111259	0.290196
10842			level4			564.168	217.4	NEG	0.00972977	0.00945664	0.00836378	0.0305218	0.364656
10843			level4			566.139	217.4	NEG	0.025926	0.0228249	0.0199805	0.00484572	0.235223
10856			level4			709.221	217.4	NEG	0.00140947	0.00114559	0.000886616	0.0111393	0.290196
10863			level4			432.118	217.3	POS	0.0110008	0.00931531	0.00733801	0.00671875	0.26253
10864			level4			516.148	217.3	POS	0.0524665	0.0476036	0.0345661	0.000248185	0.106286
10865			level4	Candoxatril	6.44522	516.649	217.3	POS	0.0194851	0.0197095	0.0129099	0.0049067	0.235223
10866			level4			535.127	217.3	POS	0.0183793	0.0211377	0.0153375	0.00577412	0.249601
10867			level4			673.199	217.3	POS	0.0148765	0.0135334	0.0101661	0.0367082	0.379592
10875			level4	L-Selenocysteine	-17.9907	167.043	217.3	NEG	0.104896	0.100273	0.0920036	0.0221381	0.334591
10877			level4	Chlorquinaldol	4.72048	227.064	217.3	NEG	0.218543	0.205642	0.18704	0.00312497	0.208504
10878			level4			228.067	217.3	NEG	0.0167984	0.0155889	0.0144672	0.0042995	0.228651
10879			level4			229.043	217.3	NEG	0.0145804	0.013715	0.0123614	0.00435269	0.229929
10880			level4	Brimonidine	7.79298	291.13	217.3	NEG	0.0559034	0.0452584	0.035554	0.0117887	0.292776
10885			level4			396.118	217.3	NEG	0.00942425	0.00827355	0.00771874	0.00517669	0.238801
10887			level4			482.165	217.3	NEG	0.0186502	0.0165736	0.0136763	0.00626126	0.256558
10904			level4			731.215	217.3	NEG	0.021346	0.0199714	0.017411	0.0191886	0.324091
10905			level4	CE(11D6)	8.56033	732.218	217.3	NEG	0.00553893	0.00558205	0.00414434	0.00361402	0.215273
10906			level4	TG(14:0/15:0/14:1(9Z))	12.2099	734.19	217.3	NEG	0.017184	0.0149587	0.0126042	0.00112404	0.155261
10920			level4	Leukotriene E4	-19.0547	440.608	217.2	POS	0.00615317	0.00542119	0.00433471	0.00226637	0.194063
10923			level4	Pedilstatin	-0.344495	513.641	217.2	POS	0.0056426	0.00502025	0.00351707	0.0343183	0.372758
10926			level4			600.17	217.2	POS	0.0104158	0.0100676	0.00756431	0.00812828	0.272182
10927			level4			608.157	217.2	POS	0.0230384	0.0209584	0.0147645	0.00391399	0.220171
10928			level4			608.658	217.2	POS	0.0101854	0.010804	0.00720885	0.0125654	0.296754
10929			level4	Candesartan cilexetil	-0.289195	611.667	217.2	POS	0.0257774	0.0276953	0.0168501	0.000371294	0.113041
10931			level4	Cyclothialidine	8.29646	642.66	217.2	POS	0.00819625	0.00858231	0.00530574	0.0159055	0.31205
10932			level4	Esmeraldin B	-7.31876	653.654	217.2	POS	0.0328397	0.0348832	0.0242908	0.0270101	0.35373
10935			level4			674.2	217.2	POS	0.00454985	0.00462785	0.00287686	0.00663883	0.262233
10936			level4			692.683	217.2	POS	0.00594991	0.00546449	0.00304464	0.00326279	0.212374
10941			level4			779.216	217.2	POS	0.0113143	0.012197	0.00620509	0.00138141	0.16096
10943			level4			822.206	217.2	POS	0.00444422	0.00567149	0.00320279	0.00906253	0.277102
10944			level4	PE-NMe(20:5(5Z,8Z,11Z,14Z,17Z)/24:1(15Z))	6.98586	863.24	217.2	POS	0.0204437	0.0222647	0.0129398	0.000173675	0.102632
10945			level4	PS(18:0/LTE4)	-9.68793	948.218	217.2	POS	0.00742909	0.00835797	0.00610341	0.036451	0.378465
10946			level4			84.045	217.2	NEG	0.00175215	0.00134395	0.000952586	0.0326441	0.367267
10952			level4			541.119	217.2	NEG	0.00137562	0.00120714	0.000683943	0.0308086	0.364761
10955			level4			649.212	217.2	NEG	0.0595687	0.0501662	0.0396273	0.00290461	0.206683
10956			level4			650.215	217.2	NEG	0.014354	0.0118991	0.00930501	0.00144184	0.163953
10957			level4			665.186	217.2	NEG	0.00931029	0.00752169	0.0066935	0.0477045	0.415985
10958			level4	PC(22:4(7Z,10Z,13Z,16Z)/P-18:1(11Z))	1.92228	819.167	217.2	NEG	0.00297733	0.00269876	0.00217021	0.0438	0.403873
10959			level4			77.2438	217.1	POS	0.00370759	0.00414967	0.00197023	2.66634e-05	0.0359498
10976			level4	Perphenazine enanthate	0.432828	517.148	217.1	POS	0.00635613	0.00535295	0.00422622	0.0459154	0.411668
10979			level4	8-{2-Methyl-5-[2-oxo-2-(4-phenyl-piperazin-1-yl)-ethoxy]-2H-pyrazol-3-yl}-1,3-dipropyl-3,7-dihydro-purine-2,6-dione	-0.517376	535.628	217.1	POS	0.00686213	0.0076181	0.00533798	0.028934	0.361255
10981			level4			546.117	217.1	POS	0.00585253	0.00366645	0.00352711	0.00167883	0.174118
10982			level4			611.163	217.1	POS	0.0503664	0.0554734	0.0339287	0.00190518	0.184091
10983			level4			619.152	217.1	POS	0.0108192	0.0113377	0.00759846	0.00313064	0.208504
10986			level4			692.182	217.1	POS	0.0116191	0.0121381	0.00646005	0.000257636	0.106286
10987			level4			695.692	217.1	POS	0.0136667	0.0144764	0.00910252	0.000497967	0.124242
10988			level4			703.178	217.1	POS	0.00599925	0.0064445	0.00355032	0.00677964	0.263318
10989			level4			734.671	217.1	POS	0.00716232	0.00820919	0.00547584	0.0326178	0.367241
10990			level4			735.172	217.1	POS	0.00408173	0.00384172	0.00251517	0.00642047	0.259003
10991			level4			737.679	217.1	POS	0.0175099	0.0202687	0.0114291	0.0024074	0.198148
10992			level4	2-Methyl-6-solanyl-1,4-benzoquinol	-23.0288	738.181	217.1	POS	0.00806082	0.00939491	0.00544045	0.00183633	0.183718
10995			level4			780.669	217.1	POS	0.00315385	0.00474109	0.00240457	0.00521215	0.23895
10996			level4			821.705	217.1	POS	0.00829254	0.00812165	0.00466324	0.0255751	0.348643
10997			level4	PA(24:1(15Z)/22:6(5Z,8E,10Z,13Z,15E,19Z)-2OH(7S, 17S))	21.6915	864.193	217.1	POS	0.00580288	0.00668858	0.00381804	0.00536165	0.242121
10998			level4			864.243	217.1	POS	0.00531847	0.00672102	0.00412785	0.00204028	0.187569
11003			level4			707.171	217.1	NEG	0.00387205	0.00359224	0.00241291	0.00115904	0.155261
11004			level4			735.192	217.1	NEG	0.00413086	0.00331726	0.00288386	0.00256097	0.200299
11007			level4	PS(20:1(11Z)/24:1(15Z))	0.196163	899.266	217.1	NEG	0.00765132	0.00728767	0.00605597	0.0180549	0.319505
11008			level4			986.317	217.1	NEG	0.00514475	0.0039528	0.0027593	0.000442332	0.120203
11013			level4			817.263	217	NEG	0.0295407	0.0254487	0.0177924	0.000900447	0.150757
11014			level4			902.24	217	NEG	0.00964348	0.00845804	0.00655902	0.000228346	0.106286
11018			level4			475.145	216.9	NEG	0.00285173	0.00200773	0.0017264	0.015887	0.31205
11019			level4			541.17	216.9	NEG	0.00183055	0.00144005	0.00124144	0.0402315	0.391749
11022			level4	Phosphatidylinositol-3,4,5-trisphosphate	2.29214	643.195	216.9	NEG	0.00302872	0.00231457	0.00167078	0.000972081	0.151228
11025			level4			725.198	216.9	NEG	0.0024701	0.00198086	0.00204102	0.0443071	0.405912
11031			level4	TG(14:0/18:4(6Z,9Z,12Z,15Z)/18:4(6Z,9Z,12Z,15Z))	9.49217	818.265	216.9	NEG	0.00925325	0.00750648	0.00529478	4.42022e-05	0.0544148
11033			level4			833.236	216.9	NEG	0.00608009	0.00509094	0.0039716	0.0127623	0.297899
11038			level4	PG(i-24:0/20:4(6E,8Z,11Z,14Z)+=O(5))	5.21229	896.222	216.9	NEG	0.00162095	0.00114542	0.00117625	0.0072537	0.269762
11040			level4	PE(24:0/PGF1alpha)	-11.1952	903.244	216.9	NEG	0.00258444	0.00256171	0.00190352	0.00809366	0.272182
11044			level4	PI(22:5(4Z,7Z,10Z,13Z,16Z)/LTE4)	12.5213	1067.32	216.9	NEG	0.00217527	0.0017816	0.00140885	0.0454487	0.410377
11045			level4			72.1348	216.8	NEG	0.00185909	0.00146187	0.00111248	0.00152771	0.168269
11048			level4	PE(22:5(4Z,7Z,10Z,13Z,16Z)/24:1(15Z))	-7.10242	875.222	216.8	NEG	0.00241697	0.00203367	0.00154023	0.0285969	0.360343
11051			level4			985.313	216.8	NEG	0.0136681	0.0109112	0.00757214	0.00366206	0.215273
11052			level4			987.219	216.8	NEG	0.0014071	0.00140917	0.00100153	0.0486468	0.419288
11053			level4			1070.29	216.8	NEG	0.00480387	0.00408337	0.00257543	0.0018289	0.183629
11058			level4			819.268	216.7	NEG	0.00206551	0.00168281	0.00108331	0.00212814	0.189331
11193			level4	D-Ribose 5-phosphate	11.4006	231.12	214.1	POS	0.0031405	0.017018	0.0214666	0.0147577	0.308242
11273			level4			367.128	213.1	NEG	0.00104063	0.00185532	0.00099126	0.0499126	0.42123
11280			level4			511.937	213.1	NEG	0.00401896	0.00311246	0.00459111	0.0474777	0.415476
11312			level4			127.097	212.8	POS	0.211066	0.281311	0.553205	0.00446664	0.231224
11322			level4			85.0757	212.7	POS	0.517948	0.429559	0.221939	0.0113517	0.290584
11402			level4	4-Oxoproline	-17.7709	129.113	212.1	POS	0.13153	0.180126	0.312184	0.00671391	0.26253
11403			level4			177.061	212.1	POS	0.00703932	0.0341142	0.00850124	0.000402089	0.116171
11406			level4			421.055	212.1	NEG	0.000161239	0.00112895	0.000191456	1.42321e-08	0.000201483
11423			level4			176.102	212	POS	0.0444402	0.200676	0.0374462	0.000750383	0.141091
11426			level4			199.043	212	POS	0.00745665	0.0219608	0.012055	0.0119822	0.293227
11460			level4			175.047	212	NEG	0.00251542	0.0118006	0.00391873	0.00339735	0.214633
11467			level4			132.041	211.8	NEG	0.0018624	0.0090908	0.00222049	0.00427336	0.228651
11468			level4	Thulium	23.5393	167.931	211.8	NEG	0.00715079	0.00591841	0.00842826	0.028829	0.361145
11478			level4	5,7-Dichlorokynurenic acid	-5.51581	257.049	211.7	NEG	0.00114064	0.00413925	0.00153258	0.00245953	0.200236
11479			level4			260.024	211.7	NEG	0.000278519	0.00152166	0.000407938	0.000306181	0.11074
11536			level4			270.063	211.3	POS	0.00876028	0.0105508	0.00436881	0.0491332	0.420348
11539			level4			332.037	211.3	POS	0.011577	0.0136728	0.00515241	0.0438834	0.404145
11545			level4	Phosphoguanidinoacetate	-9.52171	198.092	211.2	POS	0.0273386	0.0167353	0.0183516	0.0213297	0.331534
11567			level4			568.002	210.8	NEG	0.00181469	0.000904978	0.00153209	0.0314904	0.365886
11578			level4			219.071	210.5	POS	0.0525568	0.0403504	0.0369334	0.0193435	0.325071
11579			level4	N-Demethoxylinuron	-15.8698	220.074	210.5	POS	0.00296971	0.00153042	0.00189816	0.0125873	0.296754
11587			level4			365.027	210.5	POS	0.00263458	0.00231704	0.00191616	0.0291861	0.362445
11593			level4	DG(19:0/18:1(12Z)-O(9S,10R)/0:0)	-22.4621	650.004	210.4	NEG	0.0036713	0.00243749	0.00328421	0.02391	0.343474
11606			level4			441.083	210.2	NEG	0.00156771	0.00113232	0.00117991	0.033787	0.371928
11607			level4	Perfluorooctylsulfonyl fluoride	-19.5638	501.104	210.2	NEG	0.00186828	0.00131188	0.00156759	0.0257696	0.349593
11615			level4			484.017	210.1	NEG	0.00126798	0.000804566	0.000981304	0.0376091	0.382585
11616			level4			523.086	210.1	NEG	0.00151426	0.00109738	0.00114761	0.0432674	0.403469
11622			level4			256.099	210	NEG	0.000891236	0.000651081	0.000648125	0.0385861	0.386402
11636			level4			314.132	209.6	NEG	0.00110673	0.000944861	0.000538409	0.0495166	0.420454
11686			level4			571.841	208.4	POS	0.00249059	0.0059616	0.00327788	0.0288518	0.361145
11744			level4			449.035	207.4	NEG	0.00470838	0.00291101	0.00294558	0.0424514	0.400657
11770			level4	Aminosalicylate sodium anhydrous	18.4071	176.128	207.1	POS	0.00943772	0.0165919	0.0090658	0.0201753	0.327548
11774			level4			553.026	207.1	NEG	0.00174487	0.00112621	0.00210348	0.00421613	0.228252
11781			level4	2',3'-Dideoxycytidine-5'-monophosphate	-8.1614	292.205	207	POS	0.00190144	0.00349769	0.00570452	0.0204427	0.328685
11787			level4			354.97	207	POS	0.0420187	0.0367315	0.0319882	0.0313667	0.365886
11790			level4			415.949	207	POS	0.0168493	0.0148304	0.0134402	0.0461786	0.412803
11797			level4	DG(15:0/18:0/0:0)	-9.90946	583.939	207	POS	0.0108923	0.00906519	0.00692367	0.0306687	0.364761
11803			level4			412.027	206.9	POS	0.00781913	0.00320234	0.0042037	0.0204246	0.328685
11813			level4			574.008	206.8	NEG	0.00729948	0.00520386	0.0058861	0.0142118	0.305478
11847			level4	Israpafant	-2.29697	488.072	206.7	NEG	0.0044598	0.00343321	0.00312905	0.0392915	0.388271
11852			level4			550.046	206.7	NEG	0.0130576	0.0102696	0.0103007	0.0226186	0.335828
11862			level4	PC(20:2(11Z,14Z)/P-18:1(11Z))	-13.469	795.133	206.7	NEG	0.0021489	0.00154433	0.00123096	0.00393736	0.220757
11866			level4			254.074	206.6	NEG	0.00230088	0.00339923	0.00417734	0.00966789	0.282062
11870			level4			470.023	206.6	NEG	0.00881107	0.0072141	0.00652553	0.0263749	0.351667
11878			level4			468.043	206.5	NEG	0.0186654	0.0139737	0.014353	0.0158451	0.31205
11889			level4			351.995	206.4	POS	0.0762463	0.0659412	0.0566907	0.025434	0.348643
11890			level4			375.956	206.4	POS	0.0670545	0.0605302	0.048941	0.0130513	0.29946
11891			level4			390.046	206.4	POS	0.0133403	0.00809187	0.00683504	0.0301051	0.364656
11899			level4	Glyburide	6.52505	495.014	206.4	POS	0.00827679	0.00670859	0.00414423	0.0497143	0.42081
11905			level4	Cer(d18:0/PGF1alpha)	-21.0571	640.997	206.4	POS	0.00513769	0.00285425	0.00249111	0.0284602	0.360225
11910			level4			269.993	206.3	POS	0.0597828	0.0508016	0.0429191	0.036954	0.379677
11912			level4			387.071	206.3	POS	0.00871925	0.00563412	0.00348065	0.0169345	0.31796
11920			level4			276.039	206.1	NEG	0.0070048	0.00495841	0.00491712	0.0242002	0.345539
11924			level4			358.041	206.1	NEG	0.00400242	0.00279768	0.00298539	0.0391673	0.388271
11926			level4	Hydroxymalote	0.63801	119.054	206	NEG	0.0843944	0.0682189	0.0595117	0.0439665	0.404309
11954			level4			304.038	206	NEG	0.0184224	0.0147537	0.0137265	0.0161516	0.313486
11958			level4			386.04	206	NEG	0.0192614	0.0153167	0.0151474	0.0391754	0.388271
11963			level4			587.101	206	NEG	0.00200703	0.000820522	0.00100368	0.017549	0.318785
11966			level4			222.035	205.9	NEG	0.0260889	0.0202582	0.0194717	0.0479144	0.41642
11967			level4			282.056	205.9	NEG	0.0273133	0.0212938	0.0188675	0.0185602	0.321809
11969			level4			364.058	205.9	NEG	0.0309971	0.0241963	0.0229165	0.0450963	0.409049
11994			level4	8-Br-cGMP	2.06696	423.095	205.4	NEG	0.00258526	0.00123141	0.00109064	0.0116915	0.292168
12005			level4			356.021	205.3	NEG	0.00039759	0.000931272	0.00104488	0.0314522	0.365886
12054			level4			302.054	204.6	NEG	0.029443	0.0175046	0.00766369	0.0304841	0.364656
12060			level4			657.067	204.5	NEG	0.00401877	0.0060058	0.00542373	0.0213342	0.331534
12061			level4			177.043	204.3	POS	0.0311075	0.0390245	0.0290395	0.0288822	0.361165
12064			level4	Streptamine phosphate	-16.1779	259.169	204.3	POS	0.00162114	0.00165221	0.00379496	0.0110606	0.290196
12065			level4			261.017	204.3	POS	0.00945758	0.0122052	0.00898574	0.0275559	0.356982
12066			level4			261.166	204.3	POS	0.0339827	0.057033	0.0754252	0.0221546	0.334591
12073			level4			366.981	204.3	POS	0.0189735	0.0277047	0.0220513	0.0178485	0.318785
12074			level4			387.968	204.3	POS	0.0499608	0.07092	0.0509575	0.0016509	0.173768
12076			level4			427.961	204.3	POS	0.0102961	0.0147039	0.0118026	0.00944405	0.279329
12077			level4	8-Chlorodiltiazem	0.943068	449.968	204.3	POS	0.0169022	0.0232191	0.017376	0.00303182	0.207338
12080			level4			511.968	204.3	POS	0.0108433	0.0149109	0.0112656	0.0105765	0.287411
12085			level4			355.079	204.3	NEG	0.00405965	0.00375625	0.00513044	0.0385903	0.386402
12087			level4	sn-Glycero-3-phosphoethanolamine	-20.3429	216.144	204.2	POS	0.010918	0.0113172	0.00349022	0.013725	0.303153
12090			level4			364.007	204.2	POS	0.038315	0.0513828	0.0379501	0.00282182	0.204707
12091			level4			369.083	204.2	POS	0.027308	0.0426825	0.0282256	0.0167493	0.317006
12097			level4			132.036	204	POS	0.0120727	0.0160641	0.0116833	0.0376847	0.382585
12099			level4			282.004	204	POS	0.133808	0.171502	0.130016	0.00782601	0.269897
12101			level4	3-Carboxylic acid-picumast	-16.0879	471.95	204	POS	0.0112336	0.0158449	0.0110554	0.00296496	0.207152
12115			level4			193.034	204	NEG	0.0108948	0.0274988	0.00999522	2.0177e-05	0.030068
12142			level4			452.056	204	NEG	0.00246485	0.00350467	0.00299334	0.0118618	0.292776
12174			level4	(3R,2'S)-Myxol 2'-alpha-L-fucoside	22.5394	730.021	204	NEG	0.00130319	0.00260211	0.00203819	0.0130283	0.299176
12186			level4			216.042	203.9	NEG	0.0026252	0.00375632	0.00273656	0.036868	0.379592
12193			level4			317.053	203.9	NEG	0.00345542	0.00498469	0.00323375	0.00485219	0.235223
12195			level4			376.07	203.9	NEG	0.0674435	0.0828402	0.0669252	0.0435976	0.403873
12196			level4			377.074	203.9	NEG	0.00660449	0.0081381	0.00636399	0.0468943	0.413142
12197			level4	Perfluoroethylcyclohexane	0.441432	399.055	203.9	NEG	0.0033753	0.00450726	0.00398368	0.0285267	0.360343
12200			level4			459.076	203.9	NEG	0.0056063	0.0071609	0.00527713	0.000768315	0.141091
12218			level4	DG(21:0/20:4(6Z,8E,10E,14Z)-2OH(5S,12R)/0:0)	-6.98567	718.089	203.9	NEG	0.00170593	0.00241586	0.00184736	0.0482223	0.41796
12224			level4			194.054	203.8	NEG	0.00265063	0.00357288	0.00261858	0.0325875	0.367241
12226			level4			693.125	203.8	NEG	0.0044424	0.00587316	0.00480857	0.0445592	0.406938
12238			level4	1-Nitro-3,5-dinitroso-1,3,5-triazinane	-11.4486	191.124	203.7	POS	0.00765632	0.0103578	0.0134412	0.0213685	0.331564
12239			level4			198.022	203.7	POS	0.0073275	0.00974406	0.00729147	0.0305744	0.364656
12241			level4			216.201	203.7	POS	0.0457023	0.0499055	0.0386031	0.0263902	0.351667
12242			level4			217.036	203.7	POS	0.00689715	0.00993288	0.00615785	0.0104916	0.287411
12245			level4			258.043	203.7	POS	0.0754051	0.0960247	0.0656117	0.00688428	0.265919
12246			level4	Methyl viologen	-0.686735	258.166	203.7	POS	0.0244783	0.0339447	0.0505572	0.0254055	0.348643
12255			level4			322.999	203.7	POS	0.0092767	0.00652194	0.00556014	0.00323416	0.212109
12256			level4			327.137	203.7	POS	0.0202581	0.0233052	0.00839443	0.0199941	0.327142
12258			level4			351.072	203.7	POS	0.00736563	0.0113003	0.00819617	0.0225913	0.335828
12259			level4	(±)-Leptophos	-1.39929	413.073	203.7	POS	0.00920874	0.0137839	0.00922527	0.0199996	0.327142
12264			level4			446.01	203.7	POS	0.00510573	0.00828403	0.00522371	0.00346346	0.215273
12266			level4			475.047	203.7	POS	0.00850653	0.0111115	0.00707281	0.0123989	0.296094
12267			level4			497.055	203.7	POS	0.00843058	0.0126436	0.00799967	0.0263666	0.351667
12275			level4			559.055	203.7	POS	0.00603015	0.00912088	0.00612256	0.0101419	0.285861
12277			level4			573.968	203.7	POS	0.0060387	0.00870533	0.00648611	0.00302839	0.207338
12282			level4	DG(15:0/20:4(6E,8Z,11Z,14Z)+=O(5)/0:0)	0.362119	617.932	203.7	POS	0.00505846	0.00791504	0.00574248	0.0316745	0.365886
12284			level4			643.037	203.7	POS	0.00761988	0.012183	0.00836323	0.0195119	0.326545
12293			level4			202.118	203.6	POS	0.00947086	0.0117353	0.00684756	0.0278981	0.35732
12312			level4	SM(d20:1/18:1(12Z)-2OH(9,10))	11.8822	788.135	203.4	NEG	0.00370624	0.0051109	0.00405093	0.0390385	0.38811
12375			level4	Ciprofibrate	3.88518	290.158	202.3	POS	0.0133876	0.0462961	0.0101563	0.00299426	0.207152
12376			level4	Sedoheptulose 7-phosphate	-23.3546	291.162	202.3	POS	0.000884998	0.00587765	0.000912786	0.0308238	0.364761
12377			level4			292.007	202.3	POS	0.0355435	0.0276357	0.0296926	0.0406552	0.394535
12387			level4			331.999	202.2	POS	0.00757394	0.00541018	0.00588788	0.0487191	0.41954
12404			level4	Nitarsone	-4.95229	246.029	202	NEG	0.0114823	0.00803405	0.0105947	0.00958967	0.281954
12408			level4			410.034	201.9	NEG	0.00562905	0.00429706	0.00450904	0.026617	0.352774
12409			level4			485.069	201.9	NEG	0.0157902	0.0117871	0.014231	0.0232412	0.339588
12413			level4			134.018	201.7	POS	1.20092	0.997138	0.944624	0.0297002	0.364656
12414			level4			135.022	201.7	POS	0.0381781	0.0310318	0.028493	0.0130032	0.298894
12424			level4			217.024	201.7	POS	0.0175489	0.0146766	0.0136937	0.0367931	0.379592
12428			level4			245.047	201.7	POS	0.0525905	0.0344525	0.0336928	0.0176233	0.318785
12433			level4			280.978	201.7	POS	0.00879246	0.0084772	0.00691834	0.0466361	0.413142
12439			level4			321.985	201.7	POS	0.33123	0.291329	0.270628	0.0360878	0.376871
12440			level4			323.964	201.7	POS	0.014267	0.0130149	0.0111973	0.0395033	0.388537
12441			level4			327.05	201.7	POS	0.0736773	0.0496447	0.0450649	0.0329755	0.368456
12451			level4			367.042	201.7	POS	0.0212069	0.014114	0.0155079	0.0190243	0.322885
12452			level4			374.009	201.7	POS	0.017415	0.0127164	0.0144759	0.0223156	0.33484
12456			level4			391.004	201.7	POS	0.0404169	0.0266729	0.0305808	0.0207087	0.329525
12465			level4			456.012	201.7	POS	0.0134823	0.0103438	0.011258	0.0433881	0.403577
12485			level4			686.938	201.7	POS	0.0100495	0.00863255	0.0070593	0.0279135	0.35732
12491			level4	4-Oxoproline	-18.5515	129.113	201.6	POS	0.139575	0.197286	0.31185	0.0141228	0.30498
12499			level4			257.017	201.6	POS	0.0116206	0.00879588	0.00785965	0.00498224	0.235504
12503			level4			298.024	201.6	POS	0.430465	0.375309	0.325687	0.0185102	0.321522
12504			level4			299.027	201.6	POS	0.0305158	0.0268086	0.0226424	0.0100611	0.285861
12511			level4			340.034	201.6	POS	0.012111	0.0072085	0.00609242	0.00792161	0.272182
12516			level4			380.026	201.6	POS	0.0935714	0.0838035	0.0711315	0.0158579	0.31205
12518			level4	Clocinizine	24.6257	403.987	201.6	POS	0.133937	0.122871	0.105512	0.0207161	0.329525
12519			level4			404.991	201.6	POS	0.0127097	0.0102794	0.0097229	0.0344162	0.372758
12521			level4			420.019	201.6	POS	0.015643	0.0134811	0.0108079	0.0200506	0.327148
12523			level4			443.98	201.6	POS	0.0401317	0.037218	0.0312495	0.0115622	0.290998
12534			level4			525.982	201.6	POS	0.0202255	0.0183104	0.015643	0.035897	0.376871
12535			level4			549.944	201.6	POS	0.0162153	0.0163591	0.0136421	0.0121862	0.295159
12540			level4	DG(15:0/18:1(12Z)-O(9S,10R)/0:0)	-21.9805	595.912	201.6	POS	0.00831684	0.00752142	0.00634618	0.0249085	0.347322
12545			level4	PA(14:0/18:1(12Z)-2OH(9,10))	3.56968	679.895	201.6	POS	0.00670308	0.0075498	0.00574609	0.0233361	0.339758
12558			level4			300.028	201.5	POS	0.00540051	0.00426776	0.00407309	0.0211428	0.330267
12561			level4			549.97	201.5	POS	0.0069525	0.00750685	0.00534824	6.35375e-05	0.0654977
12566			level4			689.335	201.5	POS	0.0193865	0.0128392	0.011368	0.0280069	0.357846
12567			level4			701.877	201.5	POS	0.00349563	0.00527783	0.00423405	0.0280572	0.357976
12572			level4			170.043	201.4	NEG	0.618538	0.49773	0.546758	0.0178214	0.318785
12574			level4			199.069	201.4	NEG	0.0571964	0.0357116	0.0433084	0.0112121	0.290295
12575			level4			241.079	201.4	NEG	0.0101627	0.00546897	0.00788437	0.00560134	0.245886
12576			level4			321.064	201.4	NEG	0.00606857	0.00414653	0.00429089	0.0212914	0.3313
12590			level4			184.027	201.3	NEG	0.00721361	0.00415243	0.00494684	0.0225037	0.33553
12592			level4			252.045	201.3	NEG	0.132549	0.108074	0.114266	0.0245712	0.346469
12593			level4			253.048	201.3	NEG	0.00949159	0.00731229	0.00827858	0.0189401	0.322848
12601			level4			334.048	201.3	NEG	0.182681	0.151233	0.155251	0.0348033	0.373638
12605			level4			363.074	201.3	NEG	0.0289979	0.0177891	0.0226266	0.00869233	0.274599
12608			level4			398.002	201.3	NEG	0.00486328	0.00402434	0.00535042	0.0275659	0.356982
12615			level4	2,2,3,3,4,4,5,5,6,6,7,7,8,8,9,9-Hexadecafluorononanoic acid	-5.43257	445.077	201.3	NEG	0.0267716	0.0161525	0.0196966	0.00312131	0.208504
12616			level4			456.043	201.3	NEG	0.04767	0.0405378	0.0430647	0.029072	0.361822
12617			level4			457.047	201.3	NEG	0.00580418	0.00434695	0.00425294	0.000704528	0.139496
12619			level4	Loperamide oxide	7.86265	492.037	201.3	NEG	0.00373648	0.00262962	0.00345627	0.0183827	0.321014
12620			level4			498.053	201.3	NEG	0.0736791	0.0626024	0.063238	0.0249138	0.347322
12625			level4	Met Kinase Inhibitor	-17.292	567.073	201.3	NEG	0.00878725	0.00602217	0.00780534	0.0110825	0.290196
12630			level4			620.048	201.3	NEG	0.0116339	0.00950327	0.010179	0.00378389	0.217758
12633			level4			649.075	201.3	NEG	0.00431312	0.00271247	0.00370029	0.0105041	0.287411
12638			level4			691.086	201.3	NEG	0.00616989	0.00431371	0.00491196	0.0205909	0.329525
12642			level4	PC(14:0/20:3(5Z,8Z,11Z))	2.87893	755.039	201.3	NEG	0.00391468	0.0027753	0.00336637	0.0112946	0.290342
12710			level4	Triiodothyronine	-8.87379	651.975	201	POS	0.00941945	0.0092659	0.00703989	0.0109831	0.290196
12712			level4	DG(14:0/6 keto-PGF1alpha/0:0)	2.93682	655.935	201	POS	0.0069819	0.00689007	0.00527125	0.0414057	0.397647
12714			level4			677.915	201	POS	0.0067238	0.00776824	0.00544844	0.00324104	0.212109
12737			level4	Flumiclorac pentyl	-17.1674	424.862	200.9	POS	0.051351	0.0620285	0.0553644	0.0231645	0.339459
12751			level4			262.005	200.7	NEG	0.00500341	0.00356438	0.00314155	0.00863954	0.274599
12762			level4			707.449	200.7	NEG	0.00217978	0.00323086	0.00329748	0.0285094	0.360343
12778			level4			738.807	200.5	POS	0.00508417	0.00645241	0.00802527	0.0289233	0.361255
12815			level4	Pyrimidine nucleoside	17.4635	214.221	200.2	POS	0.00803376	0.00895264	0.0199051	0.0240257	0.343984
12863			level4	Mersalyl acid	18.0285	484.883	199.7	POS	0.033114	0.0403765	0.0338419	0.00356671	0.215273
12877			level4			818.83	199.7	POS	0.00808637	0.0126845	0.00986252	0.00812238	0.272182
12886			level4			294.938	199.6	POS	0.031062	0.0330467	0.026781	0.0281604	0.358836
12906			level4			734.846	199.6	POS	0.0356919	0.0383382	0.0321433	0.0486048	0.419189
12931			level4			114.055	199.4	NEG	0.274252	0.193487	0.212851	0.0147447	0.308242
12973			level4			210.956	199	POS	0.287169	0.304711	0.264691	0.0498842	0.421115
12974			level4			251.951	199	POS	0.0327677	0.0384174	0.0384601	0.0215619	0.331852
12985			level4			452.893	199	POS	0.00945452	0.0084614	0.012157	0.0209698	0.330222
13006			level4			598.869	199	POS	0.0374258	0.0449766	0.0419274	0.03986	0.390326
13013			level4	N-Desmethylritonavir	8.37919	707.931	199	POS	0.022022	0.0171698	0.0169559	0.0391369	0.388271
13016			level4			745.835	199	POS	0.0159795	0.0184526	0.0130752	0.0137097	0.303153
13023			level4	Aclacinomycin A	20.4755	812.892	199	POS	0.0586039	0.0645344	0.0532541	0.0446261	0.406938
13032			level4			954.917	199	POS	0.0308308	0.0361637	0.0283185	0.00376176	0.216925
13033			level4	Tetradecanoyl-CoA	-18.1785	978.879	199	POS	0.0131491	0.0167937	0.0125456	0.024613	0.346499
13034			level4	3-hydroxytridecanoyl-CoA	-21.4075	980.856	199	POS	0.0150924	0.0192505	0.0192017	0.0301886	0.364656
13037			level4			107.966	198.9	POS	0.326362	0.381867	0.238891	0.0168956	0.31796
13045			level4	Cer(d17:1/PGJ2)	-1.45636	602.919	198.9	POS	0.157569	0.181926	0.159136	0.0308135	0.364761
13053			level4			815.856	198.9	POS	0.0294001	0.0377978	0.026983	0.0101302	0.285861
13059			level4			376.94	198.8	POS	0.168774	0.179709	0.155383	0.0385683	0.386402
13066			level4	Antimony potassium tartrate	16.2058	668.891	198.8	POS	0.226255	0.252346	0.207907	0.000388215	0.115704
13068			level4			698.903	198.8	POS	0.0334467	0.037302	0.0290388	0.0292547	0.362819
13072			level4			762.874	198.8	POS	0.0388667	0.0423374	0.0329418	0.0239028	0.343474
13082			level4	DG(16:0/6 keto-PGF1alpha/0:0)	-22.5825	681.957	198.7	NEG	0.0136478	0.0193503	0.0150779	0.0318169	0.365939
13087			level4	PA(18:4(6Z,9Z,12Z,15Z)/5-iso PGF2VI)	0.979028	739.904	198.6	POS	0.0607561	0.062083	0.0512917	0.0175481	0.318785
13120			level4			764.448	198.6	NEG	0.00474074	0.00861359	0.00599234	0.0299646	0.364656
13149			level4	Chlorthal-dimethyl	-20.4145	332.95	198.4	POS	1.37939	1.4104	1.28032	0.03554	0.376094
13150			level4			415.957	198.4	POS	0.0507358	0.0688025	0.0528413	0.00104047	0.15424
13153			level4			480.925	198.4	POS	1.06556	1.16544	1.0144	0.03457	0.373451
13173			level4	Nostocyclopeptide A2	-22.7292	791.894	198.4	POS	0.0998121	0.111876	0.097392	0.0173902	0.318785
13175			level4			844.876	198.4	POS	0.0486823	0.059849	0.0548665	0.00743705	0.269762
13186			level4			1020.86	198.4	POS	0.0346905	0.0383221	0.0270553	0.00927088	0.278895
13189			level4			189.969	198.3	POS	0.148872	0.1125	0.106693	0.0397471	0.389681
13206			level4			698.413	198.3	POS	0.050951	0.0581088	0.0473951	0.0294187	0.363617
13224			level4			914.899	198.3	POS	0.138065	0.169633	0.127672	0.0146758	0.308242
13245			level4			645.432	198.2	POS	0.0777296	0.0877741	0.0711944	0.0231724	0.339459
13278			level4			614.983	198	NEG	0.161766	0.186359	0.171118	0.0440463	0.40478
13297			level4			897.942	198	NEG	0.0383929	0.0501027	0.0474247	0.0431888	0.403469
13316			level4			70.328	197.7	POS	0.0184355	0.0166335	0.0138951	0.0344621	0.372758
13317			level4			74.8838	197.7	POS	0.0223817	0.0201432	0.0166935	0.0132896	0.301508
13322			level4			226.987	197.7	POS	7.27765	7.5235	6.45417	0.0349135	0.373992
13339			level4	GlcCer(d18:1/12:0)	-19.3756	644.93	197.7	POS	1.40321	1.62689	1.25039	0.0133883	0.302782
13342			level4	PE(14:0/P-18:1(11Z))	2.85395	674.953	197.7	POS	0.0576241	0.07443	0.0648395	0.035673	0.37664
13345			level4			726.932	197.7	POS	1.29241	1.29289	1.17846	0.0167973	0.317493
13356			level4			850.939	197.7	POS	0.0424985	0.057137	0.0459946	0.00606763	0.253765
13357			level4	PGP(i-12:0/6 keto-PGF1alpha)	0.491806	861.917	197.7	POS	0.190497	0.221137	0.169216	0.0230048	0.339072
13369			level4			1067.43	197.7	POS	0.0419309	0.0471521	0.0333903	0.0140858	0.304679
13393			level4			83.9952	197.5	POS	0.0205907	0.0240829	0.0192043	0.00905748	0.277102
13396			level4			293.962	197.5	POS	0.737564	0.759272	0.644919	0.0338904	0.371928
13408			level4			951.959	197.5	POS	0.106998	0.0861254	0.0819974	0.0448937	0.408064
13413			level4			1096.45	197.5	POS	0.0707747	0.0593542	0.0579042	0.00663262	0.262233
13434			level4			534.491	197.3	NEG	0.0243316	0.0281111	0.0390127	0.00177265	0.179486
13440			level4			669.476	197.3	NEG	0.0661368	0.063796	0.0796921	0.0347896	0.373638
13475			level4			498.967	197.1	POS	0.0573323	0.0870451	0.0550126	0.0133311	0.301965
13479			level4			756.455	197.1	POS	0.254853	0.295127	0.228539	0.0301044	0.364656
13504			level4			878.957	197	POS	0.62764	0.730385	0.574244	0.0119378	0.293095
13516			level4			408.957	196.9	POS	0.0226041	0.0400073	0.0152419	0.00756597	0.269762
13533			level4			1001.96	196.7	POS	0.451913	0.486745	0.394912	0.0244729	0.346253
13576			level4			580.469	196.5	POS	0.524378	0.552152	0.453299	0.0227867	0.337281
13582			level4	3-Hydroxymethyl-picumast	-22.4886	457.967	196.4	POS	1.02745	1.03842	0.938101	0.0117231	0.292447
13583			level4	Azimilide	16.6467	458.968	196.4	POS	0.228872	0.263883	0.233225	0.023505	0.341118
13592			level4			1165.97	196.4	POS	0.125244	0.177712	0.169148	0.0342379	0.372758
13595			level4			516.984	196.3	POS	1.24809	1.29534	1.15798	0.00650317	0.260072
13596			level4			538.966	196.3	POS	13.6233	14.0786	12.8029	0.0359186	0.376871
13609			level4	Patellamide A	18.3369	743.972	196	POS	2.01635	2.09757	1.92101	0.0329703	0.368456
13615			level4			553.009	196	NEG	0.100065	0.118501	0.102102	0.0431403	0.403469
13643			level4	Carbamothioic acid	14.5707	78.1084	195.7	POS	0.500137	0.513122	0.459349	0.0304364	0.364656
13647			level4			517.982	195.7	POS	0.28081	0.242727	0.252068	0.0458976	0.411668
13649			level4	Cer(d18:0/20:4(6Z,8E,10E,14Z)-2OH(5S,12R))	-17.2211	620.969	195.7	POS	11.9853	12.4583	11.1778	0.0231454	0.339459
13652			level4	PE-NMe(14:1(9Z)/18:1(9Z))	-4.52528	702.971	195.7	POS	10.9073	11.1565	10.0978	0.0358244	0.376871
13653			level4	PA(17:0/18:1(12Z)-O(9S,10R))	23.079	703.975	195.7	POS	1.77716	1.77974	1.61088	0.0238114	0.343199
13654			level4	Beauvericin	22.6079	784.974	195.7	POS	9.10858	9.25607	8.38191	0.0198477	0.327142
13662			level4			907.978	195.6	POS	1.4076	1.43118	1.2836	0.00364391	0.215273
13664			level4			96.3313	195.5	POS	0.27481	0.268192	0.243492	0.0211326	0.330267
13666			level4			866.976	195.5	POS	6.77139	6.84849	6.10679	0.0153136	0.310757
13667			level4	Pristimycin IA	16.6368	867.98	195.5	POS	1.38018	1.40222	1.2689	0.0221134	0.334591
13671			level4			990.984	195.4	POS	0.199226	0.213972	0.169798	0.017768	0.318785
13703			level4			948.979	195.2	POS	4.4076	4.51335	4.0069	0.0157922	0.31205
13711			level4			888.989	195.1	POS	0.0404416	0.0569174	0.0387403	0.0426839	0.40146
13712			level4			989.981	195.1	POS	0.989309	1.01008	0.873787	0.0347115	0.373554
13714			level4	Linoleoyl-CoA	10.2172	1030.98	195.1	POS	1.62953	1.70189	1.48647	0.0133885	0.302782
13717			level4			1072.49	195.1	POS	0.320359	0.335098	0.276667	0.000698678	0.139496
13730			level4			485.984	195	POS	0.504723	0.522434	0.45414	0.00410101	0.224896
13732			level4			526.986	195	POS	6.13564	6.29953	5.60778	0.0276989	0.357048
13733			level4	Prenylated FMNH2	6.31253	527.487	195	POS	1.60064	1.64792	1.48738	0.0416772	0.397886
13735			level4			567.987	195	POS	7.42025	7.46187	6.70301	0.0184721	0.321315
13736			level4			568.489	195	POS	2.11224	2.07381	1.90712	0.0152185	0.31022
13739			level4			608.988	195	POS	5.30668	5.47417	4.78954	0.00185851	0.183718
13740			level4			609.49	195	POS	1.64301	1.64313	1.47447	0.0431569	0.403469
13743			level4			650.992	195	POS	0.569054	0.574785	0.512367	0.0342279	0.372758
13745			level4			691.492	195	POS	1.66494	1.69442	1.4949	0.0314173	0.365886
13754			level4	Celloheptaose	-17.4125	1153.99	195	POS	0.368967	0.366571	0.302304	0.0227879	0.337281
13757			level4			72.2215	194.9	POS	0.243029	0.24972	0.218897	0.016486	0.316412
13758			level4			104.992	194.9	POS	93.8529	94.4499	85.6497	0.0409419	0.39543
13762			level4			650.491	194.9	POS	1.6765	1.69127	1.49459	0.0205945	0.329525
13766			level4	1-(2,2-Dichloroethyl)-1-nitrosourea	-15.4664	186.994	194.8	POS	83.6206	83.4204	75.9646	0.0466439	0.413142
13767			level4			76.7772	194.8	POS	0.218705	0.221143	0.200702	0.0254037	0.348643
13768			level4			81.3329	194.8	POS	0.19982	0.200908	0.175018	0.00717143	0.269172
13773			level4			186.983	194.8	POS	0.558582	0.57833	0.523114	0.0492647	0.420348
13785			level4	DG(16:0/20:4(6Z,8E,10E,14Z)-2OH(5S,12R)/0:0)	24.9988	649.99	194.8	POS	5.12185	5.21846	4.57269	0.0125443	0.296754
13787			level4	PC(14:0/P-16:0)	-4.314	690.991	194.8	POS	4.71891	4.73569	4.32214	0.0401839	0.391707
13790			level4			731.992	194.8	POS	4.40757	4.45239	3.93372	0.0111474	0.290196
13791			level4			732.494	194.8	POS	1.67902	1.67707	1.45508	0.003447	0.215273
13792			level4	PS(14:0/20:3(5Z,8Z,11Z)-O(14R,15S))	20.627	772.993	194.8	POS	3.90403	3.97105	3.53326	0.0339901	0.371976
13793			level4	PA(18:0/PGE2)	-12.2595	773.996	194.8	POS	0.619356	0.595335	0.517438	0.0112505	0.290342
13797			level4			108.251	194.7	POS	0.0827491	0.0824034	0.0707237	0.0380164	0.383605
13798			level4			268.997	194.7	POS	191.398	192.072	173.109	0.0294678	0.364028
13799			level4			270	194.7	POS	12.9801	12.9657	11.6597	0.0157625	0.31205
13800			level4			271.001	194.7	POS	2.41228	2.43359	2.1621	0.0321591	0.366847
13801			level4	1,1-Dichloro-2-(dihydroxy-4'-chlorophenyl)-2-(4'-chlorophenyl)ethylene	-9.64676	351.028	194.7	POS	0.471508	0.453483	0.400653	0.0227803	0.337281
13802			level4	3,3',4',5-Tetrachlorosalicylanilide	-11.8991	352.003	194.7	POS	5.99215	6.01867	5.38567	0.0416897	0.397886
13805			level4			392.026	194.7	POS	0.134896	0.145699	0.115997	0.0339103	0.371976
13806			level4			433.041	194.7	POS	0.549308	0.526466	0.463145	0.0341663	0.372731
13807			level4			434.006	194.7	POS	10.0787	9.94625	8.96957	0.0214322	0.331787
13809			level4			584.98	194.7	POS	0.484935	0.496274	0.404163	0.0341743	0.372731
13811			level4	Bayogenin 3-O-cellobioside	8.51607	813.995	194.7	POS	3.47648	3.49804	3.1263	0.00175712	0.179486
13813			level4			854.996	194.7	POS	3.10428	3.10122	2.68276	0.00364625	0.215273
13814			level4			855.497	194.7	POS	1.37391	1.31945	1.21942	0.00541479	0.242162
13816			level4	TG(16:0/22:5(4Z,7Z,10Z,13Z,16Z)/O-18:0)	-0.30888	896.499	194.7	POS	1.19355	1.25301	1.08575	0.0192744	0.32465
13847			level4			387.057	194.7	NEG	0.682984	0.649111	0.636773	0.00518692	0.238801
13857			level4			551.086	194.7	NEG	0.334446	0.318545	0.295197	0.0289747	0.361255
13861			level4			633.101	194.7	NEG	0.245646	0.229828	0.221036	0.00729608	0.269762
13878			level4	PS(16:0/20:3(8Z,11Z,14Z))	-11.607	785.011	194.7	NEG	0.172235	0.135773	0.146106	0.0150529	0.308862
13890			level4			891.522	194.7	NEG	0.843203	0.818956	0.782404	0.0253796	0.348643
13904			level4			1015.53	194.7	NEG	0.0942112	0.118303	0.110233	0.016021	0.313055
13921			level4			1153.39	194.7	NEG	0.0545196	0.0588736	0.0320809	0.0408696	0.39543
13926			level4			351	194.6	POS	66.4433	66.4489	59.5544	0.0360749	0.376871
13927			level4			433.002	194.6	POS	87.9472	87.7464	78.5035	0.0298734	0.364656
13929			level4	PA(18:1(11Z)/6 keto-PGF1alpha)	-21.3899	789.987	194.6	POS	0.319077	0.308545	0.268589	0.0366538	0.379457
13930			level4	Alamandine	-4.30014	855.999	194.6	POS	0.5617	0.534203	0.443719	0.00261779	0.200324
13932			level4	PGP(16:1(9Z)/20:5(7Z,9Z,11E,13E,17Z)-3OH(5,6,15))	22.2615	895.997	194.6	POS	2.65787	2.62641	2.33278	0.00260331	0.200299
13934			level4	CDP-DG(i-12:0/20:4(6Z,8E,10E,14Z)-2OH(5S,12R))	-24.2087	979.004	194.6	POS	0.430068	0.425974	0.366789	0.0232487	0.339588
13946			level4	Magnesium trisilicate	23.1525	75.446	194.5	POS	2.22905	2.19699	1.92589	0.0177068	0.318785
13947			level4	Potassium chloride	-10.417	75.5575	194.5	POS	0.348854	0.342705	0.296997	0.00249704	0.200287
13948			level4			95.0001	194.5	POS	0.12504	0.129594	0.107652	0.0408023	0.39517
13949			level4			108.667	194.5	POS	0.0777113	0.0606701	0.062568	0.00079299	0.141212
13952			level4			310.023	194.5	POS	0.139138	0.121376	0.124124	0.0228948	0.338155
13955			level4			435.007	194.5	POS	2.16191	2.19732	1.93166	0.0225252	0.33553
13956			level4			514.955	194.5	POS	0.491506	0.49569	0.440007	0.0179921	0.319183
13957			level4			515.005	194.5	POS	72.0363	71.6141	63.4786	0.0184124	0.321014
13958			level4			515.056	194.5	POS	0.470797	0.443683	0.39292	0.0128929	0.298243
13959			level4			516.008	194.5	POS	9.78934	9.71223	8.61164	0.0131358	0.29994
13960			level4			517.01	194.5	POS	2.2327	2.22348	2.00107	0.0409479	0.39543
13964			level4	Cer(d18:1/18:1(12Z)-2OH(9,10))	-20.6001	596.945	194.5	POS	0.372933	0.377201	0.32463	0.00591477	0.249957
13965			level4	Cer(d18:1/18:1(12Z)-2OH(9,10))	3.22745	596.959	194.5	POS	0.335575	0.329012	0.2844	0.00390793	0.220171
13966			level4			597.008	194.5	POS	54.9746	54.5736	48.0659	0.0168277	0.317773
13968			level4	CE(14:0)	-9.17339	598.011	194.5	POS	8.62291	8.51591	7.51961	0.0153148	0.310757
13969			level4			599.013	194.5	POS	2.0727	2.03495	1.79047	0.0103569	0.287411
13974			level4	PC(14:0/14:0)	-8.66841	678.934	194.5	POS	0.335298	0.337792	0.297557	0.0264801	0.352219
13975			level4	PE(15:0/16:0)	-0.850511	678.952	194.5	POS	0.238812	0.233187	0.2026	0.0276612	0.357048
13976			level4			679.01	194.5	POS	43.7177	42.9532	37.6585	0.0136836	0.303153
13977			level4			679.087	194.5	POS	0.244392	0.225863	0.199368	0.0296179	0.364656
13978			level4	DG(17:0/PGE2/0:0)	20.9478	680.014	194.5	POS	7.66664	7.59871	6.62719	0.00838996	0.27302
13979			level4	Cer(d20:1/6 keto-PGF1alpha)	-23.4942	681.015	194.5	POS	1.88308	1.84987	1.63923	0.041861	0.398136
13980			level4	DG(17:0/PGF2alpha/0:0)	4.88012	682.019	194.5	POS	0.251371	0.233304	0.202675	0.0147404	0.308242
13984			level4	PA(18:2(9Z,11Z)/22:6(5Z,7Z,10Z,13Z,16Z,19Z)-OH(4))	24.604	762.016	194.5	POS	6.60362	6.36797	5.56038	0.0107244	0.289092
13989			level4			897	194.5	POS	0.533019	0.530655	0.456179	0.0111814	0.290295
13990			level4			897.5	194.5	POS	0.158476	0.163345	0.12896	0.0448793	0.408064
13992			level4	CDP-DG(i-12:0/18:2(10E,12Z)+=O(9))	8.89268	936.999	194.5	POS	2.33729	2.32189	1.98557	0.00201719	0.187568
13993			level4			937.5	194.5	POS	1.12607	1.14945	0.960576	0.00210117	0.189331
13994			level4	Crocin	21.6213	978	194.5	POS	1.97121	1.909	1.69276	0.00105789	0.155261
13996			level4			1019	194.5	POS	1.62066	1.60585	1.37808	0.0040255	0.224293
13997			level4			1060	194.5	POS	1.29622	1.27709	1.11515	0.0307133	0.364761
13998			level4			1060.51	194.5	POS	0.725729	0.726059	0.632472	0.00921691	0.278217
13999			level4			1061.01	194.5	POS	0.312936	0.326862	0.27019	0.00692488	0.266651
14001			level4			1101.01	194.5	POS	1.03237	1.01337	0.898326	0.0238564	0.343226
14002			level4			1142.51	194.5	POS	0.48346	0.45223	0.39309	0.0304188	0.364656
14004			level4			70.8903	194.4	POS	0.109326	0.105476	0.092781	0.0192182	0.324091
14007			level4			84.5575	194.4	POS	1.68701	1.64374	1.4221	0.0111574	0.290196
14008			level4			84.6132	194.4	POS	0.0858463	0.0823635	0.0641169	0.0135591	0.303153
14009			level4			84.669	194.4	POS	0.278717	0.267677	0.232475	0.0116342	0.292168
14011			level4			93.669	194.4	POS	1.18492	1.15404	0.983397	0.00717832	0.269172
14012			level4			93.7247	194.4	POS	0.088454	0.0839946	0.0695472	0.000962759	0.150757
14013			level4			93.7804	194.4	POS	0.216069	0.208	0.178447	0.0120317	0.293931
14015			level4			102.78	194.4	POS	0.679542	0.657989	0.552201	0.00455296	0.231366
14017			level4			102.892	194.4	POS	0.132854	0.130193	0.107794	0.035218	0.375301
14018			level4			111.892	194.4	POS	0.388574	0.376456	0.319589	0.00671267	0.26253
14021			level4			121.003	194.4	POS	0.18193	0.178405	0.15219	0.0471754	0.414178
14023			level4			125.559	194.4	POS	0.0362727	0.025343	0.0227062	0.0283255	0.359709
14027			level4			418.987	194.4	POS	0.472097	0.489317	0.428227	0.0318105	0.365939
14035			level4	DG(18:0/18:1(12Z)-O(9S,10R)/0:0)	4.11837	638.009	194.4	POS	2.47004	2.44906	2.11026	0.0157879	0.31205
14036			level4	Anacetrapib	-22.8646	638.511	194.4	POS	0.848791	0.835357	0.706759	0.0185225	0.321522
14039			level4	Norbadione A	-5.71341	679.512	194.4	POS	1.31171	1.30702	1.13431	0.0268767	0.353127
14042			level4			720.011	194.4	POS	4.79845	4.56303	3.95291	0.00926545	0.278895
14043			level4			720.513	194.4	POS	1.83369	1.81354	1.51321	0.0139075	0.304546
14050			level4	PE-NMe2(18:4(6Z,9Z,12Z,15Z)/18:4(6Z,9Z,12Z,15Z))	-0.758678	761.013	194.4	POS	33.7846	32.9713	28.7007	0.013717	0.303153
14051			level4			761.514	194.4	POS	2.05754	2.0052	1.68749	0.0183939	0.321014
14052			level4			762.516	194.4	POS	0.179476	0.164506	0.147419	0.024068	0.344173
14053			level4	1-Hexadecanoyl-2-(9Z-octadecenoyl)-sn-glycero-3-phosphoserine	6.06741	763.018	194.4	POS	1.62886	1.61634	1.39695	0.0135184	0.303153
14057			level4	Ginsenoside Rf	-7.71099	802.014	194.4	POS	5.42145	5.24261	4.44843	0.0137005	0.303153
14058			level4			802.516	194.4	POS	2.33145	2.24213	1.90868	0.00942286	0.279329
14059			level4	PA(14:1(9Z)/LTE4)	-0.84363	803.017	194.4	POS	0.847889	0.872775	0.742033	0.00927849	0.278895
14060			level4			803.519	194.4	POS	0.227707	0.213728	0.174938	0.0132042	0.300776
14066			level4			842.91	194.4	POS	0.121348	0.129571	0.0940856	0.000931606	0.150757
14067			level4			843.015	194.4	POS	25.2513	24.818	21.2385	0.0082759	0.272718
14068			level4			843.517	194.4	POS	2.18821	2.09658	1.83766	0.0147653	0.308242
14069			level4			844.019	194.4	POS	5.46641	5.29236	4.59427	0.00824554	0.272718
14070			level4			844.519	194.4	POS	0.2489	0.258486	0.198768	0.025468	0.348643
14071			level4	PE(DiMe(9,3)/6 keto-PGF1alpha)	-23.4311	845.02	194.4	POS	1.33638	1.31553	1.15901	0.0268011	0.352951
14076			level4	PGP(16:0/20:4(6Z,8E,10E,14Z)-2OH(5S,12R))	7.16124	884.017	194.4	POS	4.43259	4.16014	3.60736	0.0148433	0.308242
14077			level4			884.518	194.4	POS	2.11366	1.96765	1.71335	0.00484025	0.235223
14086			level4			925.018	194.4	POS	15.8595	15.4858	13.2657	0.00973682	0.282062
14087			level4			925.52	194.4	POS	1.79869	1.78582	1.48576	0.0183848	0.321014
14088			level4	PIP(16:2(9Z,12Z)/18:2(10E,12Z)+=O(9))	19.5929	926.021	194.4	POS	3.73536	3.68692	3.16741	0.0141416	0.30498
14090			level4	CDP-DG(a-13:0/a-17:0)	-17.2528	927.023	194.4	POS	0.935341	0.916009	0.787529	0.00450947	0.231366
14095			level4	PIP(16:2(9Z,12Z)/PGJ2)	-4.12076	966.02	194.4	POS	3.14706	2.97168	2.57209	0.00778663	0.269762
14096			level4	TG(22:6(4Z,7Z,10Z,13Z,16Z,19Z)/O-18:0/22:6(4Z,7Z,10Z,13Z,16Z,19Z))	-3.8079	966.522	194.4	POS	1.67354	1.5902	1.36826	0.0258753	0.350135
14105			level4	CDP-DG(a-13:0/20:5(7Z,9Z,11E,13E,17Z)-3OH(5,6,15))	-15.7814	1007.02	194.4	POS	10.112	9.8979	8.51472	0.0085348	0.273985
14106			level4			1007.52	194.4	POS	1.33479	1.29664	1.06849	0.00312801	0.208504
14107			level4			1008.02	194.4	POS	2.66411	2.57591	2.19685	0.0155108	0.311267
14109			level4			1009.03	194.4	POS	0.676043	0.670981	0.561505	0.0255469	0.348643
14110			level4			1019.5	194.4	POS	0.877514	0.871831	0.73228	0.00543048	0.242162
14113			level4			1036	194.4	POS	0.126578	0.138812	0.106325	0.0232844	0.339686
14117			level4			1048.02	194.4	POS	2.10215	1.98246	1.69232	0.00508659	0.237295
14118			level4			1048.53	194.4	POS	1.193	1.17824	0.957929	0.00649286	0.260072
14119			level4	(2S)-Pristanoyl-CoA	-3.79438	1049.03	194.4	POS	0.551926	0.51555	0.428774	0.0279152	0.35732
14123			level4			1089.02	194.4	POS	5.26077	5.04	4.38059	0.0124388	0.296094
14124			level4			1089.53	194.4	POS	0.956224	0.937257	0.806296	0.0321521	0.366847
14125			level4			1090.03	194.4	POS	1.50173	1.49454	1.27279	0.00847205	0.273268
14127			level4			1091.03	194.4	POS	0.371548	0.378316	0.313244	0.0139686	0.304679
14135			level4			1130.03	194.4	POS	1.25287	1.18963	1.00758	0.0132693	0.301508
14136			level4			1130.53	194.4	POS	0.758859	0.754216	0.617595	0.0182752	0.320596
14137			level4			1131.03	194.4	POS	0.355738	0.350715	0.28124	0.006951	0.266651
14139			level4	Kaempferol 3-O-sinapoyl-caffeoyl-sophoroside 7-O-glucoside	4.84086	1142.01	194.4	POS	0.771473	0.785594	0.675077	0.0326615	0.367267
14145			level4			1171.53	194.4	POS	0.475175	0.499494	0.399871	0.0466409	0.413142
14147			level4	CL(i-14:0/i-12:0/i-12:0/i-13:0)	1.81252	1172.53	194.4	POS	0.0966863	0.0656661	0.0515483	0.00450404	0.231366
14156			level4			552.033	194.4	NEG	8.603	8.28037	8.0308	0.0182057	0.319823
14164			level4			1014.53	194.4	NEG	0.708286	0.727205	0.657882	0.0250649	0.348056
14165			level4			1015.03	194.4	NEG	0.330872	0.31172	0.286251	0.0162654	0.314146
14166			level4			1051.03	194.4	NEG	0.0998862	0.0787731	0.0643138	0.0211803	0.330412
14182			level4			79.4485	194.1	NEG	1.07451	1.03667	1.00471	0.0433052	0.403469
14192			level4			797.539	194.1	NEG	1.02461	0.944167	0.933345	0.020016	0.327142
14193			level4	PA(20:0/20:5(7Z,9Z,11E,13E,17Z)-3OH(5,6,15))	14.9888	798.041	194.1	NEG	2.6924	2.58803	2.49403	0.0417253	0.397886
14194			level4	PC(18:4(6Z,9Z,12Z,15Z)/20:5(5Z,8Z,11Z,14Z,17Z))	-6.90377	799.043	194.1	NEG	0.677826	0.643537	0.630812	0.0252395	0.348643
14198			level4	PS(20:3(5Z,8Z,11Z)/20:5(7Z,9Z,11E,13E,17Z)-3OH(5,6,15))	-21.275	879.04	194.1	NEG	7.81871	7.56062	7.23848	0.035334	0.375787
14199			level4	PI(16:0/5-iso PGF2VI)	3.94599	880.043	194.1	NEG	1.83963	1.74953	1.72394	0.0435564	0.403873
14202			level4	CDP-DG(i-12:0/20:3(6,8,11)-OH(5))	18.9584	963.048	194.1	NEG	0.279072	0.270978	0.246409	0.0445734	0.406938
14207			level4			1055.53	194.1	NEG	0.633704	0.5672	0.573493	0.00286239	0.206683
14256			level4			756.538	194	NEG	0.6644	0.611717	0.588173	0.0172541	0.318785
14257			level4	PC(14:0/20:2(11Z,14Z))	-18.7629	757.039	194	NEG	0.237086	0.239116	0.216091	0.0175259	0.318785
14264			level4	Hydrocinnamate-(orn-Pro-dcha-Trp-Arg)	-10.7542	838.039	194	NEG	2.61045	2.43254	2.37977	0.00271079	0.200823
14269			level4	Pectenotoxin 3	7.64758	872.033	194	NEG	0.0327209	0.0523285	0.0487815	0.0375995	0.382585
14270			level4			879.542	194	NEG	1.34262	1.22355	1.21902	0.0189221	0.322848
14283			level4			961.043	194	NEG	5.03493	4.78766	4.66896	0.0388404	0.387228
14284			level4			961.545	194	NEG	1.24933	1.17428	1.12241	0.0197589	0.327142
14285			level4			962.046	194	NEG	1.29842	1.25601	1.18422	0.00397254	0.22229
14297			level4			1016.04	194	NEG	0.102345	0.0775284	0.0828461	0.0140849	0.304679
14302			level4			1043.05	194	NEG	3.0893	2.94844	2.8136	0.0431168	0.403469
14312			level4	TG(22:4(7Z,10Z,13Z,16Z)/24:0/22:4(7Z,10Z,13Z,16Z))	-3.19429	1070.71	194	NEG	0.159281	0.137528	0.12865	0.039512	0.388537
14315			level4			1072.52	194	NEG	0.0658287	0.0438416	0.0431944	0.0173043	0.318785
14317			level4			1084.05	194	NEG	1.37143	1.32307	1.20459	0.0200039	0.327142
14319			level4	13Z,16Z-docosadienoyl-CoA	-20.0017	1085.05	194	NEG	0.396357	0.370545	0.343532	0.0413702	0.397474
14320			level4			1085.55	194	NEG	0.139178	0.115012	0.117244	0.0313613	0.365886
14324			level4			1105.7	194	NEG	0.117144	0.136874	0.0900045	0.00603271	0.253052
14329			level4			1125.05	194	NEG	1.73814	1.6755	1.59012	0.0475227	0.415597
14331			level4			1125.55	194	NEG	0.709132	0.615964	0.596436	0.00906116	0.277102
14333			level4	PIP3(18:1(11Z)/20:3(5Z,8Z,11Z))	-7.29628	1126.05	194	NEG	0.578745	0.523727	0.511283	0.0209012	0.329851
14350			level4			1166.05	194	NEG	0.751786	0.700797	0.66967	0.00732106	0.269762
14351			level4			1166.55	194	NEG	0.506305	0.497959	0.448218	0.0459676	0.411874
14403			level4			347.956	189.6	POS	0.00396653	0.00269403	0.00273725	0.049221	0.420348
14450			level4	4-Oxoproline	-17.7709	129.113	188.9	POS	0.103841	0.140539	0.217889	0.0333536	0.370343
14454			level4			148.107	188.9	POS	0.00856985	0.0179673	0.0222494	0.0105409	0.287411
14471			level4			348.067	188.9	NEG	0.00126258	0.000198556	0.000861609	0.026818	0.352951
14472			level4			112.087	188.8	POS	0.37158	0.531407	0.791749	0.0258176	0.349593
14483			level4	2-Furoate	-7.82095	113.09	188.7	POS	0.0270833	0.0402747	0.0415224	0.0157537	0.31205
14490			level4			310.141	188.7	POS	0.00330041	0.00213273	0.0021861	0.0179473	0.319068
14498			level4			498.9	188.6	NEG	0.000492491	0.000565443	0.000822518	0.0359319	0.376871
14549			level4			85.0758	188.4	POS	0.577039	0.4816	0.222827	0.0150471	0.308862
14578			level4	Edetate sodium	2.95499	381.178	188.3	POS	0.008873	0.00589591	0.00575684	0.0206316	0.329525
14580			level4			74.0962	188.2	POS	0.12416	0.124404	0.115232	0.0189695	0.322848
14582			level4			86.0791	188.2	POS	0.0224202	0.0186416	0.00778973	0.024697	0.346879
14611			level4			281.929	188.2	POS	0.003969	0.00492254	0.00512162	0.0203045	0.328328
14613			level4			382.879	188.2	POS	0.00110599	0.00106199	0.00172902	0.0438184	0.403873
14614			level4	Iron octanoate	-20.2131	198.038	188.2	NEG	0.00179651	0.0025673	0.00151137	0.00292493	0.206683
14622			level4			113.034	188.1	POS	0.00629382	0.00959023	0.00583599	0.00263864	0.200823
14626			level4	2,5-Furandicarboxylate	-23.5539	157.097	188.1	POS	0.0127683	0.0103796	0.00963068	0.0208944	0.329851
14631			level4	Pentaerythritol dinitrate	5.4099	227.149	188.1	POS	0.0229618	0.0187575	0.018055	0.0277612	0.357048
14644			level4			140.093	188	POS	0.024383	0.0279686	0.0457258	0.00974277	0.282062
14714			level4	DG(13:0/20:5(7Z,9Z,11E,13E,17Z)-3OH(5,6,15)/0:0)	16.2299	619.871	187.7	NEG	0.000890906	0.00130746	0.00160466	0.0190043	0.322848
14752			level4			81.0444	187.4	POS	0.0253386	0.061802	0.0274354	5.94626e-05	0.0654977
14759			level4			144.138	187.4	POS	0.0640946	0.0409462	0.0591704	0.0131324	0.29994
14773			level4	Sodium benzoate	-18.5742	145.108	187.3	POS	0.126385	0.158522	0.232062	0.0313672	0.365886
14781			level4			124.058	187.2	POS	0.00425922	0.0189614	0.00429512	5.46626e-07	0.00171969
14815			level4			416.897	187	NEG	0.00126564	0.00192585	0.00208682	0.0369193	0.379677
14845			level4			274.974	186.8	POS	0.00275077	0.00123557	0.00200962	0.00474667	0.23455
14854			level4			163.047	186.7	POS	0.00430508	0.00800431	0.0041531	0.00301429	0.207152
14862			level4			273.073	186.7	POS	0.00673051	0.00289067	0.00376607	0.00140802	0.161386
14867			level4			464.25	186.7	POS	0.0359335	0.0338091	0.0301474	0.00968508	0.282062
14875			level4			140.001	186.4	POS	1.29936	1.19089	1.1353	0.0433545	0.403577
14876			level4			224.028	186.4	NEG	0.0015183	0.00740638	0.00169828	8.39845e-05	0.0727239
14880			level4	3,4-Bis(trifluoromethyl)-1H-pyrazole	-5.99485	203.066	186.3	NEG	0.00136963	0.00118724	0.00197689	0.0394539	0.388537
14883			level4			240.002	186.3	NEG	0.0027985	0.00171436	0.00249237	0.0217695	0.33303
14903			level4			337.869	186.2	NEG	0.00217382	0.0029709	0.00332434	0.0171196	0.318785
14908			level4			319.114	186.2	NEG	0.000610201	0.00288082	0.000897258	0.0134246	0.303113
14929			level4			415.08	186	POS	0.00654065	0.00488202	0.0042303	0.0438208	0.403873
14968			level4			142.034	185.3	POS	0.159834	0.143245	0.115734	0.0064965	0.260072
14996			level4			852.458	184.9	NEG	0.00150778	0.000491123	0.00042425	0.0386462	0.386402
15004			level4			334.894	184.8	NEG	0.00472821	0.00583109	0.00636175	0.0206771	0.329525
15010			level4			850.952	184.8	NEG	0.0102626	0.00469918	0.00365119	0.0360497	0.376871
15011			level4			851.454	184.8	NEG	0.0100205	0.00442551	0.00358227	0.0254956	0.348643
15012			level4	PGP(a-15:0/20:3(5Z,8Z,11Z)-O(14R,15S))	-17.0267	851.955	184.8	NEG	0.00500652	0.00223636	0.0015726	0.0262587	0.351512
15021			level4			302.045	184.6	POS	0.00530968	0.00207384	0.00330937	0.0156326	0.31205
15023			level4			319.146	184.6	POS	0.0125261	0.131695	0.00815128	0.0340877	0.372361
15026			level4			596.329	184.6	POS	0.0539513	0.0503744	0.0424788	0.0327602	0.367792
15029			level4			852.966	184.6	POS	0.0569036	0.0255902	0.0196998	0.0330473	0.368674
15030			level4			853.468	184.6	POS	0.0513415	0.0230158	0.0180566	0.0314747	0.365886
15031			level4	PGP(a-15:0/20:3(5Z,8Z,11Z)-O(14R,15S))	-17.4408	853.969	184.6	POS	0.026385	0.0118372	0.00872931	0.0296849	0.364656
15052			level4			315.051	184.4	POS	0.00548373	0.00237622	0.00307628	0.0417888	0.397886
15055			level4			258.039	184.3	POS	0.00909008	0.00463664	0.00505795	0.0100439	0.285861
15069			level4			215.032	184.1	NEG	0.196627	0.12813	0.133886	0.00521549	0.23895
15097			level4			193.05	183.5	NEG	0.00796334	0.00632884	0.00479835	0.00463954	0.232544
15100			level4			242.051	183.5	NEG	0.733116	0.435185	0.515583	0.0111128	0.290196
15104			level4			454.997	183.5	NEG	0.00217038	0.00133187	0.00128377	0.0119591	0.293095
15105			level4	Clocapramine dihydrochloride	-24.9522	552.973	183.5	NEG	0.00267782	0.00149448	0.00164968	0.00333146	0.214391
15113			level4	Pyrimidifen	9.4642	376.904	183.4	NEG	0.0101182	0.0114265	0.0124228	0.0195925	0.326545
15115			level4	Clamikalant	19.6551	470.972	183.4	NEG	0.00236834	0.0014788	0.00146598	0.0169157	0.31796
15117			level4			549.999	183.4	NEG	0.00472445	0.00364597	0.00388718	0.025928	0.350135
15123			level4			452.022	183.3	NEG	0.00691819	0.00475267	0.0048232	0.00136129	0.159932
15125			level4			117.073	183.2	POS	0.874189	0.547359	0.574644	0.00697885	0.266665
15127			level4	Heptafluorobutyric acid	-21.8493	215.042	183.2	POS	0.0169661	0.0115182	0.0129065	0.0464658	0.413142
15129			level4			392.011	183.2	POS	0.0121923	0.00543858	0.00797446	0.00663006	0.262233
15131			level4			154.026	183.1	POS	0.0177974	0.0102228	0.00873196	0.0203224	0.32841
15134			level4			216.071	183	POS	0.0369304	0.0240309	0.0240038	0.018971	0.322848
15135			level4			232.048	183	POS	0.0469219	0.0330272	0.0319699	0.0042795	0.228651
15136			level4			255.065	183	POS	0.0576942	0.0357076	0.0386053	0.0029583	0.207152
15137			level4			269.08	182.9	POS	0.0200272	0.00947692	0.0098537	0.00586252	0.249957
15138			level4			310.106	182.9	POS	0.050778	0.0235261	0.0276294	0.00628409	0.257121
15150			level4			327.085	182.8	NEG	0.00878318	0.00591096	0.00654785	0.00127141	0.159677
15152			level4			354.045	182.8	NEG	0.00767955	0.00469725	0.00510574	0.00216653	0.189331
15155			level4			647.976	182.8	NEG	0.0017217	0.00112305	0.00140896	0.0242596	0.345646
15161			level4	Pyrrolnitrin	3.79892	256.067	182.7	NEG	0.022506	0.0137601	0.0152248	0.002047	0.187569
15162			level4			257.068	182.7	NEG	0.00311917	0.00169717	0.00212652	0.00512069	0.237295
15163			level4	1-hydroxy-2-methyl-2-(E)-butenyl 4-diphosphate	13.0336	258.064	182.7	NEG	0.0028822	0.00171506	0.00171982	0.00257373	0.200299
15165			level4	Ribose-1-arsenate	-10.6671	273.047	182.7	NEG	0.00382089	0.00236536	0.00270832	0.000582454	0.133525
15175			level4			381.259	182.7	NEG	0.00164653	0.00313255	0.00341465	0.0368332	0.379592
15178			level4			425.987	182.7	NEG	0.000776387	0.000450068	0.0005167	0.0444369	0.406785
15184			level4			467.998	182.7	NEG	0.00773814	0.005488	0.00642683	0.00766261	0.269762
15187			level4			507.064	182.7	NEG	0.00205769	0.000882022	0.000977354	0.00147045	0.165821
15188			level4	Hapten	12.9315	523.039	182.7	NEG	0.00247977	0.00111685	0.00147069	0.00962991	0.282062
15192			level4			565.974	182.7	NEG	0.00341271	0.00242584	0.00290311	0.014548	0.308087
15193			level4			605.04	182.7	NEG	0.00162784	0.000722238	0.000941535	0.00403529	0.224293
15194			level4			115.059	182.6	NEG	0.108642	0.0738276	0.0810793	0.0150439	0.308862
15199			level4			251.993	182.5	POS	0.0398852	0.0272748	0.0326594	0.00707454	0.268151
15200			level4			293.02	182.5	POS	0.00808577	0.00217114	0.00680908	0.00589082	0.249957
15203			level4			367.057	182.5	POS	0.02463	0.013503	0.0183115	0.0173003	0.318785
15205			level4			384.143	182.5	POS	0.0662949	0.023653	0.0286934	0.0198582	0.327142
15206			level4			389.037	182.5	POS	0.0134088	0.00733033	0.00960588	0.0091677	0.277917
15207			level4			405.013	182.5	POS	0.0134138	0.00600131	0.00990132	0.0438117	0.403873
15208			level4	Cholesteryl chloride	13.3875	406.123	182.5	POS	0.0310123	0.0109681	0.0145865	0.00102521	0.153774
15209			level4			407.987	182.5	POS	0.0124215	0.00511402	0.00717901	0.00257306	0.200299
15210			level4			422.099	182.5	POS	0.0332915	0.0139011	0.017202	0.00214506	0.189331
15217			level4			114.056	182.4	NEG	1.94625	1.33363	1.46058	0.0177317	0.318785
15218			level4			169.086	182.4	NEG	0.00278089	0.00213457	0.00287565	0.00336192	0.214391
15255			level4	O-Methylsterigmatocystin	18.2572	337.31	182.1	NEG	0.00422078	0.00321052	0.003288	0.0182165	0.319823
15256			level4	Tetrachlorobisphenol A	-23.5569	365.051	182.1	NEG	0.00184307	0.000790852	0.00124641	0.0315152	0.365886
15282			level4			490.071	182	NEG	0.00123937	0.000407396	0.000835569	0.0137365	0.303153
15287			level4			243.054	181.9	NEG	0.0472952	0.029649	0.0351057	0.0151199	0.309002
15296			level4	2-Aminoethyl diphenylborite	13.4317	226.104	181.8	POS	0.238769	0.315763	0.234823	0.0316357	0.365886
15299			level4			321.201	181.8	POS	0.0147611	0.0114594	0.00710055	0.0179627	0.319068
15309			level4			204.185	181.7	POS	0.0465669	0.0512237	0.0311582	0.0316988	0.365886
15332			level4			132.03	181.4	NEG	0.0135222	0.0105194	0.0100494	0.0154969	0.311267
15347			level4	GDP	-4.56543	442.191	181.4	NEG	0.00253712	0.0181357	0.00159189	0.0219855	0.333958
15361			level4			136.033	181.3	NEG	0.0155212	0.0122323	0.0148337	0.0343736	0.372758
15376			level4			313.077	181.3	NEG	0.00445499	0.00366129	0.00488591	0.045667	0.410989
15377			level4			315.092	181.3	NEG	0.0220793	0.0135261	0.0168677	0.0389229	0.387505
15380			level4			376.123	181.3	NEG	0.00156723	0.000510229	0.000792334	0.00931868	0.279329
15396			level4	Sporulenol	5.00491	493.83	180.8	NEG	0.00346937	0.00369939	0.00494309	0.0224753	0.33553
15470			level4			308.097	179.9	NEG	0.148912	0.0802099	0.066487	0.0324402	0.367094
15471			level4			309.101	179.9	NEG	0.0184785	0.0102393	0.00834877	0.0303953	0.364656
15479			level4			160.901	179.7	POS	0.091996	0.114697	0.106598	0.046755	0.413142
15483			level4			298.813	179.7	POS	0.00879077	0.0125247	0.013491	0.0278462	0.357245
15502			level4			281.017	179.4	NEG	0.0141092	0.00783171	0.0108335	0.0173992	0.318785
15504			level4			360.128	179.4	NEG	0.119187	0.0479994	0.0693053	0.00229012	0.195053
15505			level4	Selenohomocystine	-12.4906	361.132	179.4	NEG	0.0191279	0.00777838	0.0110555	0.0029867	0.207152
15506			level4			362.134	179.4	NEG	0.00249119	0.00129	0.00182764	0.0322226	0.366847
15513			level4			662.84	179.4	NEG	0.00118468	0.000876979	0.00156888	0.00141357	0.161386
15546			level4			260.022	179.2	NEG	0.0105522	0.0137212	0.0106925	0.0138013	0.303392
15588			level4			279.046	178.8	NEG	0.015537	0.0102408	0.014201	0.0214325	0.331787
15591			level4			399.094	178.8	NEG	0.00533941	0.00216445	0.00360783	0.0414801	0.397647
15605			level4			376.019	178.7	NEG	0.0242418	0.0163437	0.024716	0.0471083	0.413974
15612			level4			458.105	178.7	NEG	0.00325294	0.00166246	0.00226515	0.0410428	0.395875
15615			level4			513.95	178.7	NEG	0.00209872	0.00133198	0.00267472	0.0177238	0.318785
15643			level4			492.853	178.6	NEG	0.00599742	0.00761493	0.00873184	0.034429	0.372758
15652			level4			648.848	178.6	NEG	0.0131694	0.0185792	0.0150302	0.0286234	0.360439
15653			level4			669.948	178.6	NEG	0.00573991	0.00340219	0.00587906	0.00747189	0.269762
15656			level4			787.761	178.6	NEG	0.00170691	0.00247724	0.0030678	0.0094259	0.279329
15673			level4			318.004	178.4	POS	0.0146515	0.00970067	0.00774776	0.00864572	0.274599
15700			level4			319.893	178.2	POS	0.00314864	0.0051752	0.00433838	0.0215992	0.331852
15720			level4			189.966	178	POS	0.0681363	0.0602885	0.030511	0.0307383	0.364761
15745			level4			218.942	177.8	POS	0.242869	0.299652	0.287963	0.0324533	0.367094
15775			level4			254.009	177.7	POS	0.0144685	0.0136187	0.010229	0.00301218	0.207152
15778			level4			284.994	177.7	POS	0.00374818	0.00423975	0.0023998	0.0176433	0.318785
15785			level4			317.922	177.7	POS	0.0173692	0.0234052	0.0221307	0.0279727	0.357571
15790			level4	Tibric acid	-5.35427	332.815	177.7	POS	0.0183033	0.0225058	0.0214657	0.02668	0.352774
15791			level4			336.008	177.7	POS	0.0181003	0.0176812	0.0131499	0.046532	0.413142
15793			level4			351.986	177.7	POS	0.0550429	0.052359	0.041356	0.00192484	0.184746
15794			level4			353.984	177.7	POS	0.00671147	0.00627771	0.003865	0.0376232	0.382585
15795			level4	TIARAMIDE	19.1755	356.854	177.7	POS	0.023894	0.0335571	0.0319483	0.00750611	0.269762
15796			level4	Haloperidol 1,2,3,6-tetrahydropyridine	-13.0686	358.852	177.7	POS	0.00901584	0.0125912	0.00969356	0.0388939	0.387488
15801			level4			377.8	177.7	POS	0.00447705	0.0034314	0.0055121	0.0102082	0.285861
15807			level4			387.875	177.7	POS	0.0116661	0.0139488	0.0101343	0.0310388	0.365267
15815			level4			415.898	177.7	POS	0.00914339	0.0124203	0.0145845	0.0144934	0.30739
15822			level4			470.861	177.7	POS	0.00842501	0.0118481	0.0116847	0.0049449	0.235223
15823			level4			472.783	177.7	POS	0.0268204	0.0329073	0.0332301	0.0481606	0.417775
15824			level4	N-Methylindolo[3,2-b]-5alpha-cholest-2-ene	-1.85024	474.782	177.7	POS	0.0115813	0.0146133	0.0147425	0.0315717	0.365886
15840			level4			552.807	177.7	POS	0.0138614	0.0191266	0.019243	0.0288124	0.361145
15841			level4			554.806	177.7	POS	0.00399649	0.00666766	0.00716368	0.00801074	0.272182
15843			level4	Ganodermic acid P2	-13.6251	571.756	177.7	POS	0.00553383	0.00785024	0.00795185	0.0139795	0.304679
15868			level4			124.922	177.6	POS	0.00461681	0.00612531	0.00579936	0.014342	0.306244
15874			level4			276	177.6	POS	0.0212485	0.0265103	0.0220119	0.0397217	0.389567
15899			level4			632.778	177.6	POS	0.00910535	0.0138123	0.0122392	0.00432042	0.228651
15900			level4			650.784	177.6	POS	0.0152438	0.0210608	0.0221239	0.0443146	0.405912
15906			level4			810.762	177.6	POS	0.00336431	0.00519016	0.00613457	0.0476863	0.415955
15925			level4			375.974	177.5	POS	0.0112208	0.0139898	0.0109137	0.00657912	0.261999
15927			level4	3,5-Diiodo-L-tyrosine	-10.339	433.984	177.5	POS	0.0284038	0.0280886	0.021225	0.0344055	0.372758
15954			level4			222.899	177.4	POS	0.00413459	0.00564959	0.00578061	0.00510144	0.237295
15959			level4			251.962	177.4	POS	0.00737124	0.00869775	0.00585608	0.00689356	0.265919
15987			level4	3-Carboxylic acid-picumast	-9.08079	471.953	177.4	POS	0.030808	0.0384731	0.0324432	0.0195598	0.326545
15997			level4	Muridienin 1	-0.537228	515.873	177.4	POS	0.00159158	0.00307092	0.00295143	0.0465817	0.413142
16006			level4	Telotristat	-15.1326	547.939	177.4	POS	0.0283581	0.0270405	0.0225317	0.041515	0.397647
16018			level4	(8S,10S,13S,14S,17S)-17-[2-[4-(2,6-Dipyrrolidin-1-ylpyrimidin-4-yl)piperazin-1-yl]acetyl]-10,13-dimethyl-6,7,8,12,14,15,16,17-octahydrocyclopenta[a]phenanthren-3-one	-3.72696	611.852	177.4	POS	0.00495314	0.00764646	0.00757282	0.0298349	0.364656
16026			level4			709.831	177.4	POS	0.00232103	0.0046161	0.00429214	0.0365929	0.379321
16064			level4			509.888	177.4	NEG	0.00322347	0.00348517	0.00489895	0.0143742	0.306327
16081			level4	Lirequinil	10.521	449.962	177.3	POS	0.0474749	0.0463954	0.0369348	0.0206676	0.329525
16114			level4			238.993	177.3	NEG	0.040618	0.0442429	0.0505058	0.0257543	0.349593
16121			level4			338.967	177.3	NEG	0.00711953	0.00683382	0.00932367	0.0492927	0.420348
16138			level4			434.946	177.3	NEG	0.0660124	0.0754663	0.0854491	0.0335845	0.371155
16139			level4	Tianeptine	10.2451	435.949	177.3	NEG	0.00493455	0.0062848	0.00845414	0.023984	0.343984
16146			level4			454.897	177.3	NEG	0.00492895	0.00532742	0.0070352	0.00817895	0.272182
16154			level4			494.954	177.3	NEG	0.0349	0.0356717	0.0435127	0.0312107	0.365886
16165			level4	TTF-1	-3.02913	534.921	177.3	NEG	0.00749856	0.0101109	0.011697	0.034744	0.373588
16174			level4	DG(13:0/20:4(6Z,8E,10E,14Z)-2OH(5S,12R)/0:0)	-16.8457	605.867	177.3	NEG	0.00228089	0.00231077	0.00360509	0.0454449	0.410377
16198			level4			886.754	177.3	NEG	0.00402703	0.00452867	0.00682172	0.0160045	0.312949
16205			level4			435.983	177.2	POS	0.0091151	0.00777993	0.00563589	0.0269088	0.353383
16247			level4			524.116	177.2	NEG	0.00500403	0.00441957	0.00295824	0.0132516	0.301371
16292			level4			349.031	177.1	POS	0.122911	0.127278	0.0882317	0.0304037	0.364656
16294			level4			350.035	177.1	POS	0.013347	0.0138476	0.0087609	0.00818325	0.272182
16295			level4	1,1-Dichloro-2-(dihydroxy-4'-chlorophenyl)-2-(4'-chlorophenyl)ethylene	-6.21843	351.029	177.1	POS	0.0253092	0.0261124	0.0187402	0.0457987	0.411404
16299			level4			391.93	177.1	POS	0.0145757	0.0175826	0.0133287	0.00575762	0.24958
16308			level4			434.989	177.1	POS	0.00933161	0.00835256	0.00596619	0.0316469	0.365886
16314			level4	Canertinib	-4.47917	486.943	177.1	POS	0.00419724	0.00495414	0.00183534	0.0137858	0.303392
16330			level4			562.324	177.1	POS	0.0198931	0.0144705	0.0137594	0.00869196	0.274599
16396			level4			867.681	177.1	POS	0.00452468	0.00717164	0.00694166	0.0257227	0.349593
16417			level4			156.042	177	POS	0.520139	0.421218	0.344523	0.0379697	0.383406
16425			level4	2,4-Dichlorophenoxyacetate	1.91551	222.045	177	POS	0.00951117	0.00933269	0.00596588	0.0143332	0.306244
16448			level4			602.042	177	POS	0.00867612	0.00824697	0.00409427	0.0360483	0.376871
16457			level4			700.019	177	POS	0.00994379	0.0096301	0.00412729	0.0261717	0.350864
16460			level4	Soyasaponin III	8.93798	797.995	177	POS	0.0118734	0.0120715	0.0061301	0.0293507	0.363056
16494			level4			394.11	176.7	NEG	0.0356228	0.026745	0.027318	0.00920112	0.278037
16495			level4			395.113	176.7	NEG	0.00472246	0.0028391	0.00321882	0.010105	0.285861
16503			level4			297.137	176.6	NEG	0.17705	0.139401	0.131177	0.0399442	0.390802
16504			level4			298.139	176.6	NEG	0.0298139	0.0222627	0.0212249	0.00870473	0.274599
16510			level4			866.87	176.6	NEG	0.0132589	0.00954737	0.012559	0.042913	0.402731
16517			level4			333.058	176.4	POS	0.00760526	0.008845	0.00524975	0.0105116	0.287411
16533			level4			296.134	176.2	NEG	1.48184	1.1526	1.09598	0.0293401	0.363056
16541			level4			266.967	176.1	NEG	0.00639317	0.00404912	0.00590653	0.0462963	0.412815
16566			level4	5,7-Dichlorokynurenic acid	10.5534	259.068	175.1	POS	0.00510528	0.00609297	0.00367968	0.0137643	0.303287
16568			level4			186.052	175	POS	0.0133381	0.010455	0.00546728	0.0163346	0.315052
16572			level4			184.09	174.9	POS	0.0139056	0.0186515	0.0103059	0.0300479	0.364656
16576			level4			301.029	174.7	POS	0.00392292	0.00313011	0.00247677	0.0120584	0.294014
16579			level4	Dibromobisphenol A	-2.52954	387.085	174.6	POS	0.00791032	0.00582392	0.00396351	0.0135455	0.303153
16590			level4			401.074	174.5	NEG	0.14867	0.0720898	0.0828032	0.0324427	0.367094
16596			level4			403.099	174.3	POS	0.0232178	0.0119637	0.0183733	0.00238668	0.197592
16601			level4			274.164	174.2	POS	0.0113427	0.0184588	0.0103148	0.0441992	0.40558
16608			level4			239.022	174	NEG	0.00657397	0.00752736	0.0108217	0.0275709	0.356982
16615			level4			405.149	173.9	NEG	0.006759	0.00429779	0.00778384	0.00965065	0.282062
16616			level4			75.0551	173.8	POS	0.0525688	0.06564	0.0410594	0.00459501	0.231913
16626			level4			293.067	173.7	NEG	0.00447448	0.00751571	0.00600729	0.0255442	0.348643
16642			level4	Benzbromarone	-12.914	425.085	173.5	POS	0.00257465	0.00165149	0.00111351	0.0159299	0.31205
16649			level4			382.138	173.4	POS	0.00261731	0.00242105	0.00127832	0.00226866	0.194063
16660			level4			115.04	173.2	NEG	0.073975	0.0610724	0.0651459	0.0340682	0.372361
16665			level4			239.092	173.2	NEG	0.0293477	0.0186532	0.751491	0.0445309	0.406938
16678			level4			97.029	173.1	NEG	0.0979933	0.0603578	0.0725782	0.0366863	0.379516
16679			level4			102.027	173.1	NEG	0.213924	0.145418	0.174922	0.0240427	0.343984
16694			level4			85.029	173	NEG	0.429239	0.309764	0.354742	0.0442415	0.405652
16698			level4	2,5-Furandicarboxylate	-23.5539	157.097	172.9	POS	0.0138757	0.0215784	0.00853063	0.0305654	0.364656
16709			level4			278.028	172.9	POS	0.00388589	0.00231413	0.00225038	0.00363944	0.215273
16712			level4	Tetrasul	-9.18553	325.057	172.9	POS	0.00795457	0.00213065	0.00358813	0.0499674	0.42123
16721			level4			456.066	172.9	POS	0.00512778	0.00301848	0.00279641	0.0296432	0.364656
16730			level4	Tetraethylene glycol monododecyl ether	22.1304	363.566	172.8	POS	0.0079608	0.00410976	0.00358578	0.000452555	0.120203
16731			level4			419.149	172.8	POS	0.00902049	0.00569357	0.00507112	0.0415345	0.397647
16734			level4	3,3'-Diiodo-L-thyronine	8.23378	526.093	172.8	POS	0.00705006	0.00454687	0.00503434	0.040096	0.391395
16737			level4	Cartilagineal	6.79701	254.562	172.7	POS	0.0119375	0.0025701	0.00528207	0.0381085	0.383987
16742			level4			404.154	172.7	POS	0.00328377	0.00206258	0.00321179	0.0187174	0.322675
16743			level4	Nocardicin C	13.204	487.488	172.7	POS	0.0077017	0.00519448	0.00480654	0.00456784	0.231366
16751			level4	2,6-Dichloro-4'-biphenylol	-8.68517	240.102	172.6	POS	0.0129024	0.0194158	0.018451	0.0351204	0.374679
16756			level4	Pamine	9.89996	316.507	172.6	POS	0.0116348	0.00785344	0.00779797	0.0140299	0.304679
16757			level4			324.008	172.6	POS	0.00268646	0.00375066	0.00199853	0.0465789	0.413142
16758			level4			329.055	172.6	POS	0.0607203	0.0376116	0.0409225	0.0219115	0.33337
16759			level4			345.034	172.6	POS	0.0410539	0.0276066	0.0292323	0.0189465	0.322848
16761			level4	Buclizine	-5.71926	434.033	172.6	POS	0.00851998	0.00536349	0.00690932	0.0168348	0.317773
16762			level4			473.038	172.6	POS	0.00829684	0.00450479	0.00487916	0.00590062	0.249957
16763			level4			524.093	172.6	POS	0.158873	0.0800164	0.10024	0.0300467	0.364656
16770			level4			262.521	172.5	POS	0.00777724	0.00383171	0.00446404	0.0308926	0.364761
16783			level4			109.028	172.4	POS	0.0039589	0.0018893	0.00208583	0.0470095	0.413491
16800			level4			239.099	172.3	POS	0.139392	0.225732	0.1983	0.0182197	0.319823
16805			level4			328.053	172.3	POS	0.329054	0.200231	0.204006	0.00361931	0.215273
16808			level4	2,2-Dimethylpropanoyloxymethyl (4R,5S,6S)-6-[(1R)-1-hydroxyethyl]-4-methyl-7-oxo-3-[(3R)-5-oxopyrrolidin-3-yl]sulfanyl-1-azabicyclo[3.2.0]hept-2-ene-2-carboxylate	7.99846	441.521	172.3	POS	0.0234459	0.0105242	0.015916	0.00472442	0.234385
16809			level4			470.048	172.3	POS	0.0368731	0.021506	0.0242333	0.0197113	0.327142
16810			level4			471.04	172.3	POS	0.0251835	0.0157818	0.0174018	0.0338112	0.371928
16820			level4			144.982	172.2	POS	0.0279078	0.0202723	0.0197205	0.0201633	0.327548
16840			level4			263.018	172.2	POS	0.00866392	0.0035898	0.00473671	0.0359117	0.376871
16843			level4			271.006	172.2	POS	0.0417413	0.0223292	0.0268587	0.0161792	0.313486
16844			level4			271.508	172.2	POS	0.00419962	0.00164892	0.00266064	0.0325954	0.367241
16845			level4			272.005	172.2	POS	0.00752069	0.00399057	0.00468804	0.034821	0.373638
16847			level4			274.006	172.2	POS	0.00470352	0.00262762	0.00287274	0.00566129	0.247749
16849			level4			291.015	172.2	POS	0.0231851	0.018117	0.0162282	0.0330759	0.368674
16853			level4			314.031	172.2	POS	0.051143	0.0398408	0.0382167	0.0130665	0.299487
16854			level4			315.033	172.2	POS	0.00860019	0.00582387	0.00545063	0.00940116	0.279329
16855			level4			316.028	172.2	POS	0.0101274	0.00749956	0.00734351	0.00364438	0.215273
16858			level4	Linoleoyl ethanolamide	20.1642	324.527	172.2	POS	0.0480515	0.0266304	0.0292781	0.0236835	0.342304
16859			level4			325.028	172.2	POS	0.0130026	0.00724954	0.00814358	0.0387382	0.38689
16860			level4			325.526	172.2	POS	0.0167268	0.00999796	0.0100399	0.048642	0.419288
16862			level4			332.516	172.2	POS	0.0979282	0.0558791	0.0634664	0.0253563	0.348643
16863			level4			333.017	172.2	POS	0.0151501	0.00820426	0.00903837	0.0250219	0.347895
16865			level4			346.025	172.2	POS	0.0197606	0.0122767	0.0146569	0.0222766	0.334838
16866			level4			348.024	172.2	POS	0.0110714	0.00719734	0.00741062	0.0150874	0.309002
16869			level4			387.034	172.2	POS	1.55837	0.866248	0.900271	0.0223036	0.334838
16870			level4	Medroxyprogesterone acetate	8.85688	387.535	172.2	POS	0.515915	0.283167	0.295158	0.019067	0.322885
16871			level4			388.033	172.2	POS	0.715074	0.393142	0.411953	0.0220063	0.333981
16872			level4	Nufenoxole	-2.00399	388.534	172.2	POS	0.186036	0.101487	0.105002	0.0177108	0.318785
16873			level4			389.031	172.2	POS	0.125047	0.069672	0.0724835	0.0180046	0.319183
16874			level4			389.532	172.2	POS	0.0290209	0.0151612	0.0152608	0.0162466	0.313998
16877			level4	Bismuth subnitrate	1.06647	398.019	172.2	POS	0.277091	0.173071	0.178667	0.0224044	0.335107
16878			level4	Bensulide	-1.70208	398.52	172.2	POS	0.00634873	0.00381501	0.00330449	0.00348304	0.215273
16879			level4			399.02	172.2	POS	0.0636363	0.0395661	0.0421022	0.018974	0.322848
16880			level4			400.014	172.2	POS	0.0657521	0.0409511	0.044352	0.0203957	0.328685
16881			level4			401.017	172.2	POS	0.00886048	0.00456776	0.00556508	0.0211351	0.330267
16885			level4			406.007	172.2	POS	0.0361879	0.0252048	0.024969	0.017511	0.318785
16886			level4	Cypridi luciferin	12.8815	406.509	172.2	POS	0.0121697	0.0071887	0.00804645	0.00351264	0.215273
16887			level4			407.007	172.2	POS	0.01599	0.00997976	0.0102302	0.00389054	0.220171
16888			level4	Iodofenphos	-18.5876	413.996	172.2	POS	0.586118	0.400505	0.423612	0.0307921	0.364761
16889			level4	13E-Tetranor-16-carboxy-LTE4	12.6326	414.498	172.2	POS	0.0140265	0.00857609	0.00965459	0.0128083	0.298197
16891			level4			414.997	172.2	POS	0.056616	0.0390037	0.0418502	0.0374559	0.382211
16892			level4			415.991	172.2	POS	0.0725571	0.0490057	0.0514704	0.0193815	0.325157
16894			level4			417.989	172.2	POS	0.0153635	0.0106029	0.0112966	0.0127905	0.298197
16896			level4	Latrunculin A	-24.1409	422.547	172.2	POS	0.0104237	0.00487986	0.00613536	0.0304492	0.364656
16897			level4			431.969	172.2	POS	0.0107098	0.00573038	0.00579517	0.0223653	0.334926
16898			level4	3,5-Diiodo-4-hydroxyphenylpyruvate	24.3625	432.968	172.2	POS	0.0105916	0.00625478	0.00750024	0.00177196	0.179486
16902			level4	(2R)-1-[4-[1,3-Benzothiazol-2-yl(methyl)amino]piperidin-1-yl]-3-(3,4-difluorophenoxy)propan-2-ol	8.12742	434.531	172.2	POS	0.00918608	0.00542923	0.0065648	0.0492602	0.420348
16903			level4			453.068	172.2	POS	0.164087	0.09554	0.10446	0.0196085	0.326585
16904			level4			454.069	172.2	POS	0.0421164	0.0238923	0.0273506	0.018152	0.319823
16905			level4			455.064	172.2	POS	0.0361732	0.0219005	0.0246375	0.036318	0.377792
16906			level4	4-hydroxy-2-nonenal-glutathione conjugate	17.4608	460.525	172.2	POS	0.0129161	0.00766997	0.00777687	0.00777456	0.269762
16907			level4	Tobramycin	-15.1366	468.515	172.2	POS	0.0423383	0.0296166	0.0288505	0.00820651	0.272182
16909			level4			469.045	172.2	POS	0.29115	0.178652	0.198821	0.0408094	0.39517
16910			level4	Gentamicin A	14.7778	469.513	172.2	POS	0.021986	0.0149909	0.0150606	0.00506476	0.237295
16911			level4	Codeine-6-glucuronide	16.6637	476.504	172.2	POS	0.0373507	0.0264797	0.0275454	0.0113799	0.290584
16912			level4			485.054	172.2	POS	0.00607008	0.00326642	0.0031773	0.0392815	0.388271
16914			level4			508.116	172.2	POS	0.0428097	0.01988	0.023177	0.0263861	0.351667
16915			level4			509.118	172.2	POS	0.0118112	0.00549791	0.00631983	0.0188178	0.322848
16918			level4			524.034	172.2	POS	0.0255984	0.014309	0.0185864	0.0105772	0.287411
16920			level4			532.08	172.2	POS	0.00505398	0.00268166	0.00297871	0.0142853	0.305837
16922			level4	Rheidin C	6.35728	539.512	172.2	POS	0.00902092	0.00645316	0.00567025	0.00765524	0.269762
16923			level4			540.01	172.2	POS	0.0194993	0.0146991	0.0150796	0.0391227	0.388271
16925			level4	Acetyl-Tyr-Val-Ala-Asp-chloromethylketone	3.18558	542.009	172.2	POS	0.00629727	0.00474482	0.00473045	0.0455635	0.410594
16927			level4			557.983	172.2	POS	0.00750343	0.00441655	0.00606794	0.00672228	0.26253
16929			level4			571.09	172.2	POS	0.0127123	0.00570233	0.00628008	0.0343575	0.372758
16930			level4			572.089	172.2	POS	0.00653251	0.00182215	0.00303457	0.0476524	0.415916
16932			level4			579.079	172.2	POS	0.0253189	0.0119115	0.0146624	0.0273628	0.356043
16933			level4			580.077	172.2	POS	0.0104229	0.00378621	0.00593766	0.0087948	0.274852
16935			level4			602.517	172.2	POS	0.0160757	0.0118127	0.0119566	0.0147982	0.308242
16939			level4	DG(18:0/0:0/20:3n9)	12.7093	648.053	172.2	POS	0.0775635	0.0793743	0.0630603	0.049856	0.421115
16941			level4			664.527	172.2	POS	0.00880219	0.00521336	0.00596273	0.00118761	0.157131
16946			level4	Mycolactone C	5.25899	728.033	172.2	POS	0.00464724	0.00360947	0.00268538	0.00954241	0.280856
16960			level4			306.993	172.1	POS	0.0264955	0.0207374	0.0202052	0.00929466	0.279076
16964			level4			390.03	172.1	POS	0.0135505	0.00683105	0.00652727	0.00689139	0.265919
16965			level4			397.019	172.1	POS	0.0858917	0.0487709	0.052619	0.0248789	0.347176
16972			level4			532.021	172.1	POS	0.0206883	0.0155578	0.0150497	0.0288412	0.361145
16973			level4	Phaseolotoxin	-19.5223	532.522	172.1	POS	0.00636793	0.00415632	0.00449938	0.0135776	0.303153
16974			level4			533.02	172.1	POS	0.0067267	0.0059054	0.00435676	0.0123867	0.296094
16976			level4	Sanggenon B	-3.46416	571.591	172.1	POS	0.00601671	0.00216535	0.00281197	0.0236563	0.342087
16977			level4	Clazosentan	-11.5596	578.581	172.1	POS	0.00516811	0.00183969	0.00218304	0.0208275	0.329851
16978			level4	Podorhizol beta-D-glucoside	17.8432	579.579	172.1	POS	0.00865284	0.00335951	0.00522606	0.018843	0.322848
16980			level4			594.033	172.1	POS	0.0163462	0.0141722	0.0126517	0.019799	0.327142
16981			level4			601.519	172.1	POS	0.0328624	0.025576	0.0247469	0.00213881	0.189331
16995			level4			330.009	172	POS	0.0911872	0.0770969	0.0744525	0.00820679	0.272182
16997			level4	Bromophos-ethyl	0.313159	395.057	172	POS	0.0105503	0.00513373	0.0054176	0.0268064	0.352951
16999			level4			404.009	172	POS	0.0138753	0.00754163	0.00905837	0.0425062	0.400747
17000			level4			416.081	172	POS	0.00673442	0.00394442	0.00338001	0.00260088	0.200299
17008			level4			578.082	172	POS	0.00883453	0.0055581	0.00557198	0.0121784	0.295159
17011			level4			602.02	172	POS	0.00865007	0.00674111	0.00628575	0.0272575	0.355622
17012			level4			603.018	172	POS	0.0051801	0.00309471	0.00307085	0.000881705	0.150389
17013			level4			656.54	172	POS	0.01989	0.016385	0.0144293	0.00139546	0.161269
17016			level4	Cer(d20:1/PGF2alpha)	-10.2053	665.025	172	POS	0.0232498	0.019307	0.0186427	0.0193097	0.324858
17017			level4	Tralomethrin	12.3659	666.023	172	POS	0.0190392	0.0169318	0.0154643	0.0299945	0.364656
17020			level4	PE(18:2(9Z,12Z)/P-18:1(11Z))	10.638	727.033	172	POS	0.00674768	0.00512703	0.00450656	0.0178904	0.318785
17021			level4			727.532	172	POS	0.0125214	0.0105132	0.0093738	0.0258875	0.350135
17042			level4			484.132	172	NEG	0.036748	0.0197144	0.0246275	0.0194449	0.32597
17068			level4	Tribuloside	4.07623	595.529	171.9	POS	0.00767235	0.00665134	0.00628436	0.0393296	0.388277
17076			level4			729.394	171.9	POS	0.00490822	0.00356965	0.00214034	0.0386559	0.386402
17082			level4	PE(16:0/PGF2alpha)	2.18144	791.038	171.9	POS	0.0197862	0.0181511	0.0160857	0.0418378	0.398049
17116			level4	DG(20:3n9/0:0/18:2n6)	-6.20456	658.036	171.8	POS	0.010558	0.00788075	0.00779503	0.0117693	0.292776
17144			level4			364.09	171.8	NEG	0.0851207	0.113151	0.115433	0.0267553	0.352841
17163			level4			647.043	171.8	NEG	0.00315769	0.00527445	0.0047715	0.0177952	0.318785
17165			level4	PS(20:4(5Z,8Z,11Z,14Z)/6 keto-PGF1alpha)	-1.02819	897.073	171.8	NEG	0.00467236	0.00829786	0.00598042	0.00473727	0.234495
17169			level4	Icosenoyl-CoA	11.1096	1059.04	171.8	NEG	0.00619012	0.0084069	0.00660722	0.0261175	0.350502
17176			level4			329.076	171.7	POS	0.0267364	0.00624835	0.00303222	0.0149951	0.308862
17197			level4			649.552	171.7	POS	0.00525046	0.00533873	0.00386113	0.0101978	0.285861
17204			level4			710.561	171.7	POS	0.022354	0.0227244	0.0167954	0.0285708	0.360343
17206			level4	PC(14:0/P-18:0)	-4.84179	719.043	171.7	POS	0.0111708	0.008527	0.00883242	0.0142242	0.305478
17209			level4			771.561	171.7	POS	0.00905369	0.00724502	0.00507661	0.0335971	0.371155
17220			level4			843.562	171.7	POS	0.0151019	0.0163261	0.0134755	0.0198456	0.327142
17225			level4			861.734	171.7	POS	0.00369674	0.0035336	0.0016549	0.0162344	0.313976
17230			level4			915.055	171.7	POS	0.016158	0.0129954	0.0122992	0.0140527	0.304679
17247			level4			126.022	171.6	POS	6.01018	7.82768	6.67776	0.0231833	0.339459
17252			level4			108.011	171.6	POS	0.0442311	0.0597727	0.051807	0.00759409	0.269762
17255			level4			129.021	171.6	POS	0.00509792	0.00773296	0.00596081	0.0213712	0.331564
17257			level4	Sodium sulfate	-10.3955	143.048	171.6	POS	0.0452243	0.0609698	0.0520893	0.0248772	0.347176
17263			level4			210.134	171.6	POS	0.00762882	0.010584	0.00443874	0.0207105	0.329525
17268			level4	7-Methoxycoumarin-3-carbonyl azide	15.5934	246.205	171.6	POS	0.00428604	0.00330195	0.00264426	0.0491176	0.420348
17276			level4			275.002	171.6	POS	0.0112783	0.00604839	0.00731383	0.00131288	0.159932
17286			level4			398.032	171.6	POS	0.0686654	0.0951514	0.0837922	0.0342847	0.372758
17292			level4			416.139	171.6	POS	0.00735563	0.00437503	0.00440168	0.0185323	0.321522
17303			level4			524.047	171.6	POS	0.0199871	0.0140206	0.0117757	0.0157064	0.31205
17321			level4			693.047	171.6	POS	0.00285533	0.00203233	0.00137978	0.0300971	0.364656
17339			level4			728.531	171.6	POS	0.00540084	0.00270951	0.00368054	0.000801743	0.141878
17342			level4			735.385	171.6	POS	0.00502137	0.00276148	0.00349573	0.0228344	0.337524
17436			level4	PGP(i-19:0/20:4(6E,8Z,11Z,14Z)+=O(5))	-10.8885	908.066	171.6	POS	0.00481448	0.00579561	0.00442753	0.015884	0.31205
17457			level4			961.589	171.6	POS	0.00696754	0.00993543	0.00750106	0.0166775	0.316943
17487			level4			1029.09	171.6	POS	0.0043483	0.00506671	0.00251227	0.00987399	0.283255
17491			level4	TG(22:4(7Z,10Z,13Z,16Z)/22:6(4Z,7Z,10Z,13Z,16Z,19Z)/22:4(7Z,10Z,13Z,16Z))	-1.23752	1032.58	171.6	POS	0.00461123	0.00378253	0.00256127	0.0140113	0.304679
17522			level4			214.048	171.5	POS	0.00307477	0.00146167	0.00180496	0.000504622	0.124242
17532			level4			734.719	171.5	POS	0.00456768	0.00210904	0.00264838	0.0363813	0.378072
17535			level4			771.6	171.5	POS	0.00886936	0.00502601	0.00496415	0.0323233	0.367094
17541			level4			909.396	171.5	POS	0.00342375	0.00278402	0.00133331	0.0105154	0.287411
17550			level4			398	171.5	NEG	0.0133948	0.0120152	0.0100887	0.0140465	0.304679
17562			level4	Akeboside Ste	-19.6449	896.072	171.5	NEG	0.0163943	0.0258588	0.022173	0.00752585	0.269762
17579			level4			427.124	171.4	NEG	0.0259933	0.0395398	0.0401102	0.027335	0.356043
17581			level4			521.033	171.4	NEG	0.0443544	0.059094	0.0521609	0.00569505	0.248842
17585			level4	DG(18:0/0:0/20:3n9)	22.5282	646.045	171.4	NEG	0.0266368	0.0363161	0.0299832	0.0111614	0.290196
17586			level4	DG(14:1(9Z)/24:1(15Z)/0:0)	11.2113	648.039	171.4	NEG	0.0068334	0.009816	0.00772095	0.0292776	0.362819
17592			level4	PC(14:0/20:3(6,8,11)-OH(5))	8.77732	771.058	171.4	NEG	0.0269092	0.0370544	0.0309275	0.0253821	0.348643
17611			level4			527.096	171.3	POS	0.00373077	0.00233741	0.00232825	0.00583373	0.249957
17642			level4			143.089	170.9	POS	0.125169	0.387595	0.246444	0.027877	0.35732
17663			level4	N-Acetyl-D-glucosamine 6-phosphate	-0.254326	302.195	170.8	POS	0.0608032	0.104451	0.0466942	0.0342222	0.372758
17672			level4	Ellagic acid	-5.2172	303.198	170.7	POS	0.00629101	0.0131505	0.00454056	0.0450021	0.408656
17675			level4			346.106	170.7	NEG	0.0207912	0.013652	0.0215869	0.0251753	0.348643
17685			level4			484.137	170.6	POS	0.00177481	0.000773912	0.00143598	0.0224001	0.335107
17737			level4	Ifosfamide	-17.1461	262.089	169.6	POS	0.00228043	0.00551685	0.00529275	0.000205677	0.106286
17741			level4			477.103	169.6	POS	0.00697647	0.00541249	0.00472429	0.0132292	0.301103
17755			level4			307.077	169.2	POS	0.0454289	0.00729692	0.0453445	0.0359576	0.376871
17773			level4			287.11	168.9	POS	0.0111283	0.0056298	0.00822828	0.032918	0.368456
17781			level4	Flubendiamide	-16.3786	683.386	168.9	POS	0.00126767	0.00359242	0.00159135	0.0261323	0.350502
17817			level4			357.107	168.5	NEG	0.0206656	0.0111454	0.0168328	0.0173766	0.318785
17823			level4			150.039	168.4	NEG	0.0584179	0.0362946	0.0469347	0.00424921	0.228651
17824			level4			74.0234	168.3	POS	0.00796735	0.00549219	0.00524943	0.0209196	0.329851
17835			level4			150.058	168.2	POS	8.02425	5.5261	5.84771	0.0377297	0.38265
17836			level4			87.026	168.2	POS	0.0169854	0.011221	0.011751	0.0432715	0.403469
17838			level4			104.052	168.2	POS	0.456566	0.312793	0.329588	0.0356104	0.376502
17839			level4			105.056	168.2	POS	0.0199321	0.0127254	0.0135603	0.0174341	0.318785
17840			level4			106.048	168.2	POS	0.0171669	0.0111218	0.0123443	0.0391675	0.388271
17844			level4			135.027	168.2	POS	0.0413543	0.0279351	0.0290825	0.026295	0.351512
17846			level4			139.017	168.2	POS	0.0110838	0.0433354	0.0841746	0.0284388	0.360115
17849			level4			151.061	168.2	POS	0.455028	0.317657	0.333231	0.0340599	0.372361
17850			level4			152.054	168.2	POS	0.360467	0.247287	0.261889	0.0350718	0.374472
17852			level4			176.548	168.2	POS	0.0154093	0.00914487	0.00666447	0.00505427	0.237295
17853			level4			184.537	168.2	POS	0.091723	0.0687577	0.0594114	0.000309756	0.11074
17854			level4			185.039	168.2	POS	0.0108043	0.00765389	0.00691938	0.000230974	0.106286
17855			level4			185.535	168.2	POS	0.00383498	0.00291396	0.00154101	0.00369555	0.215273
17861			level4			232.048	168.2	POS	0.0853601	0.0679717	0.0651329	0.00195483	0.186361
17869			level4	Ribose-1-arsenate	19.7893	275.07	168.2	POS	0.0446809	0.0310305	0.0252118	0.000415946	0.116605
17878			level4	Clioquinol sulfate	5.76668	386.57	168.2	POS	0.00655057	0.00452849	0.00373053	0.0253811	0.348643
17879			level4			393.104	168.2	POS	0.0168305	0.0143424	0.0117477	0.0222942	0.334838
17880			level4			394.234	168.2	POS	0.0057451	0.010532	0.00552251	0.031502	0.365886
17885			level4			430.315	168.2	POS	0.0062563	0.0139813	0.00671593	0.00141308	0.161386
17888			level4			459.1	168.2	POS	0.113689	0.0776035	0.0829409	0.00820949	0.272182
17899			level4			306.031	168.2	NEG	0.0713001	0.0557921	0.0617106	0.00358164	0.215273
17901			level4			538.173	168.2	NEG	0.00512907	0.00215567	0.00366987	0.0448058	0.40792
17907			level4			213.053	168.1	POS	0.0108229	0.00804158	0.0080448	0.00875415	0.274852
17909			level4	Thorium-232	16.0465	233.049	168.1	POS	0.0104159	0.00915962	0.00792389	0.0235721	0.341737
17910			level4			234.045	168.1	POS	0.0114874	0.0105987	0.00885935	0.0186444	0.322281
17912			level4			285.553	168.1	POS	0.0108459	0.0085968	0.00684352	0.0127535	0.297899
17914			level4			353.092	168.1	POS	0.00501957	0.00311648	0.00330717	0.00483236	0.235223
17919			level4			533.155	168.1	POS	0.0130641	0.00865422	0.00707351	0.000636567	0.135389
17944			level4			193.542	167.9	POS	0.0148039	0.00995317	0.0077659	0.000617431	0.135389
17946			level4			205.552	167.9	POS	0.00588944	0.00529473	0.00346557	0.0254358	0.348643
17948			level4			274.568	167.9	POS	0.20504	0.12334	0.109352	0.00152626	0.168269
17949			level4	3,5-Bis(trifluoromethyl)benzoyl chloride	-9.67819	277.565	167.9	POS	0.0111351	0.00585301	0.00455322	0.0104688	0.287411
17953			level4			375.585	167.9	POS	0.0104983	0.0076099	0.00528625	0.00750054	0.269762
17954			level4			400.082	167.9	POS	0.0106849	0.00797729	0.00619175	0.0271393	0.354765
17955			level4			438.056	167.9	POS	0.0146186	0.00683435	0.00649798	0.0254632	0.348643
17956			level4			532.152	167.9	POS	0.0406781	0.0283728	0.0235025	0.00157073	0.168558
17962			level4			219.076	167.9	NEG	0.0170297	0.0122566	0.0112783	0.0463363	0.412828
17985			level4	HLo7	-14.9993	586.134	167.8	POS	0.00652975	0.00335083	0.0036517	0.0165457	0.316751
17997			level4			329.109	167.8	NEG	0.318106	0.185537	0.21958	0.0229693	0.338902
18001			level4			139.53	167.7	POS	0.0304126	0.0141474	0.0151621	0.0186933	0.322675
18002			level4			151.54	167.7	POS	0.0184011	0.00720106	0.009287	0.0154775	0.311267
18007			level4			202.04	167.7	POS	0.0130505	0.00500357	0.00584122	0.0125477	0.296754
18011			level4			266.58	167.7	POS	0.0368604	0.018022	0.0157449	0.0192015	0.324091
18012			level4			282.012	167.7	POS	0.473393	0.313656	0.293196	0.000107479	0.0777072
18016			level4	Perflexane	21.3682	339.058	167.7	POS	0.036194	0.0294293	0.0271104	0.00550555	0.243953
18033			level4			143.018	167.6	POS	0.0399197	0.0274288	0.0264961	0.0402019	0.391707
18034			level4			152.001	167.6	POS	0.0150562	0.00786069	0.00818854	0.0105078	0.287411
18035			level4			158.996	167.6	POS	0.074719	0.058455	0.0607748	0.0103222	0.287411
18040			level4			185.554	167.6	POS	0.00259508	0.00107367	0.000177412	0.00494969	0.235223
18042			level4			191.54	167.6	POS	0.0113475	0.00345469	0.00441898	0.00901136	0.277033
18044			level4			200.545	167.6	POS	0.0910076	0.037837	0.0447046	0.0227197	0.336976
18047			level4			211.551	167.6	POS	0.030175	0.0105182	0.0138523	0.0232063	0.339568
18052			level4			256.99	167.6	POS	0.0118894	0.00679342	0.00563689	0.00778536	0.269762
18053			level4			263.06	167.6	POS	0.580875	0.414638	0.416559	0.00827885	0.272718
18054			level4			264.062	167.6	POS	0.0971632	0.0662351	0.0703321	0.0187168	0.322675
18059			level4			275.566	167.6	POS	0.00799529	0.00456117	0.00384663	0.0195744	0.326545
18060			level4			286.005	167.6	POS	0.00794185	0.00389301	0.00472573	0.00158381	0.169223
18068			level4			412.069	167.6	POS	0.00768417	0.00568174	0.00313428	0.0016084	0.171204
18069			level4	Fe(III)dicitrate	9.73034	435.056	167.6	POS	0.329492	0.155129	0.1538	0.00933663	0.279329
18070			level4			436.059	167.6	POS	0.0438096	0.0213308	0.0218882	0.0174472	0.318785
18072			level4	Perfluorodecalin	-22.0234	463.078	167.6	POS	0.0520116	0.0244287	0.0272341	0.0112222	0.290295
18077			level4			544.116	167.6	POS	0.0118735	0.0068163	0.00560475	0.018641	0.322281
18079			level4	Perfluorododecanoic acid	16.1592	615.118	167.6	POS	0.0226457	0.0099014	0.00922632	0.0134107	0.303042
18080			level4			617.116	167.6	POS	0.00901985	0.00450014	0.00466385	0.0236081	0.341737
18089			level4			154.025	167.5	POS	0.0191971	0.00773117	0.0100726	0.0147896	0.308242
18091			level4			160.986	167.5	POS	0.0332514	0.0275925	0.0277582	0.0279076	0.35732
18094			level4			168.025	167.5	POS	0.0558785	0.0453808	0.0408317	0.0425177	0.400747
18096			level4			170.996	167.5	POS	0.00469164	0.00202567	0.00205049	0.0217147	0.332879
18098			level4			171.552	167.5	POS	0.0314914	0.0156307	0.0173618	0.0266169	0.352774
18100			level4	2-chloro-trans-dienelactone	7.62635	174.539	167.5	POS	0.0173415	0.00763656	0.00909903	0.0201212	0.327548
18106			level4			192.055	167.5	POS	0.0800811	0.0319036	0.0355301	0.0266168	0.352774
18107			level4			192.556	167.5	POS	0.0151947	0.00537506	0.00776655	0.0374131	0.382182
18114			level4			202.546	167.5	POS	0.0110083	0.00435165	0.00555753	0.0410733	0.395965
18116			level4			209.049	167.5	POS	0.0216587	0.0080113	0.00904166	0.0420738	0.398821
18117			level4			211.028	167.5	POS	0.020018	0.0140072	0.0142985	0.0312002	0.365886
18119			level4			212.568	167.5	POS	0.0525552	0.0215596	0.0244207	0.0213474	0.331559
18121			level4			220.556	167.5	POS	0.34856	0.167764	0.187284	0.0381794	0.384456
18122			level4	SWEP	-11.2546	221.058	167.5	POS	0.0492068	0.0221995	0.0243337	0.0314301	0.365886
18125			level4			222.553	167.5	POS	0.00644517	0.00180132	0.00273528	0.0110383	0.290196
18127			level4			225.028	167.5	POS	0.0160091	0.0125272	0.0118961	0.0188504	0.322848
18129			level4			230.054	167.5	POS	0.0477138	0.0654688	0.0315579	0.0277918	0.357084
18132			level4			241.013	167.5	POS	0.0233016	0.0133047	0.0131575	0.0144009	0.306346
18133			level4			242.032	167.5	POS	0.0122195	0.00593926	0.00663345	0.0485082	0.418522
18134			level4	Zinc lactate	9.95036	244.559	167.5	POS	0.00973204	0.00345698	0.00355263	0.0268385	0.352951
18135			level4			257.026	167.5	POS	0.0150369	0.00831715	0.00796728	0.00168598	0.174222
18137			level4	3-Hydroxy-2-[hydroxy(phosphonooxy)phosphoryl]oxypropanoic acid	-22.4655	267.036	167.5	POS	0.0280953	0.0177438	0.0193868	0.0281394	0.35873
18140			level4			280.041	167.5	POS	0.126551	0.0907968	0.0866606	0.00822923	0.272518
18141			level4			281.043	167.5	POS	0.020986	0.01375	0.0178317	0.016718	0.316943
18143			level4			290.576	167.5	POS	0.281458	0.0941285	0.119943	0.0320782	0.366847
18148			level4			298.017	167.5	POS	0.0253347	0.0152412	0.0145395	0.00274427	0.201704
18149			level4			301.561	167.5	POS	0.0151394	0.00960612	0.00885435	0.0217221	0.332879
18151			level4			308.063	167.5	POS	0.0182844	0.0111704	0.0106642	0.00110784	0.155261
18152			level4			309.048	167.5	POS	0.0281991	0.0202443	0.0184465	0.0171838	0.318785
18155			level4			340.053	167.5	POS	0.00765319	0.00552863	0.00523411	0.0344664	0.372758
18156			level4			343.021	167.5	POS	0.00684928	0.00288246	0.00335501	6.276e-05	0.0654977
18157			level4			348.076	167.5	POS	0.0298264	0.0165042	0.0164368	0.00488508	0.235223
18158			level4			364.053	167.5	POS	0.016142	0.0115462	0.00993721	0.0148848	0.308281
18159			level4			370.039	167.5	POS	0.0161525	0.0100143	0.00955189	0.00355237	0.215273
18160			level4	Tetradecanoylcarnitine	3.55209	373.578	167.5	POS	0.00839977	0.00353995	0.00253758	0.000614449	0.135389
18161			level4			380.106	167.5	POS	0.0663842	0.019164	0.0260326	0.0493394	0.420348
18165			level4			384.6	167.5	POS	0.0115623	0.00363673	0.00416879	0.0487672	0.419652
18168			level4			420.081	167.5	POS	0.0274204	0.0104981	0.0121683	0.0123547	0.295949
18169			level4	1H-Perfluorooctane	-1.37263	421.076	167.5	POS	0.0512755	0.0210428	0.0215937	0.0159364	0.31205
18172			level4			466.068	167.5	POS	0.00666365	0.0017395	0.0031397	0.0151464	0.309196
18180			level4			528.139	167.5	POS	0.0204028	0.00868348	0.00836621	0.0172943	0.318785
18182			level4			534.151	167.5	POS	0.00927396	0.00569281	0.00526963	0.0206348	0.329525
18186			level4			606.38	167.5	POS	0.0144418	0.00665218	0.00560962	0.0102019	0.285861
18187			level4			606.882	167.5	POS	0.00887102	0.00331697	0.00396742	0.046845	0.413142
18202			level4			163.031	167.4	POS	0.00690532	0.00420403	0.00357255	0.0374327	0.382211
18206			level4			241.07	167.4	POS	0.0356117	0.0163505	0.0167484	0.0489357	0.420348
18212			level4			354.062	167.4	POS	0.00981028	0.00546418	0.00495686	0.0108225	0.290178
18214			level4			571.151	167.4	POS	0.00903094	0.00254252	0.00413126	0.00617501	0.255051
18219			level4			396.981	167.4	NEG	0.0219352	0.0179052	0.0192989	0.0345024	0.372863
18223			level4			383.101	167.3	POS	0.0325061	0.0188119	0.0201544	0.0320859	0.366847
18226			level4			241.571	167.3	POS	0.00673939	0.00241011	0.00273305	0.00731547	0.269762
18227			level4			281.069	167.3	POS	0.034086	0.014844	0.0139738	0.0446206	0.406938
18231			level4			300.022	167.3	POS	0.0512049	0.0355501	0.0317747	0.00199542	0.187508
18233			level4			310.588	167.3	POS	0.0196049	0.0062873	0.00626372	0.0365739	0.379321
18237			level4			448.095	167.3	POS	0.0101962	0.0046786	0.00517599	0.0304035	0.364656
18241			level4			217.029	167.3	NEG	4.00218	2.78	3.00412	0.0372944	0.381762
18246			level4			216.035	167.3	NEG	0.829871	0.607549	0.585858	0.0105713	0.287411
18248			level4			242.051	167.3	NEG	18.129	14.9335	15.9251	0.0377976	0.38265
18249			level4			243.054	167.3	NEG	1.23172	0.962758	1.08257	0.0377867	0.38265
18253			level4			112.061	167.2	POS	0.0649597	0.0304175	0.0728659	0.040332	0.392157
18254			level4			142.976	167.2	POS	0.0493884	0.041439	0.0411426	0.0221572	0.334591
18259			level4			446.097	167.2	POS	0.0712034	0.0365059	0.0342394	0.0113663	0.290584
18269			level4			327.995	167.2	NEG	0.00356309	0.00861006	0.00373858	0.0458176	0.411443
18275			level4			282.039	167.1	POS	0.024208	0.013302	0.0139725	0.00806568	0.272182
18276			level4			345.565	167.1	POS	0.00231388	0.00253881	0.000344992	0.00590075	0.249957
18279			level4	2,2,3,3,4,4,5,5,6,6,7,7,8,8,9,9-Hexadecafluorononanoic acid	11.9335	447.1	167.1	POS	0.0172697	0.00819861	0.00869821	0.0252133	0.348643
18301			level4			327.043	166.9	POS	0.00836974	0.00433862	0.00335819	0.000587258	0.133525
18302			level4	1-[2-Bromo-1-(4-chlorophenyl)ethenyl]-2-chlorobenzene	5.25377	329.04	166.9	POS	0.00323829	0.000931633	0.00132492	0.000687555	0.139496
18314			level4			399.106	166.9	POS	0.0621653	0.0259117	0.0291547	0.0233259	0.339758
18315			level4	Perfluoroethylcyclohexane	-1.9412	401.068	166.9	POS	0.00911476	0.00618914	0.00666552	0.0172685	0.318785
18318			level4			423.074	166.9	POS	0.00662276	0.0038448	0.00308624	0.00387469	0.220171
18339			level4	Chloralose	0.398671	310.536	166.8	POS	0.00333096	0.00149382	0.00240022	0.00329314	0.213858
18352			level4			604.088	166.8	POS	0.0175128	0.0118287	0.0134655	0.0302945	0.364656
18358			level4			465.05	166.7	POS	0.0063552	0.00305443	0.0042862	0.0361042	0.376871
18400			level4			203.08	166.3	POS	0.051013	0.0407877	0.0334579	0.0399965	0.391021
18401			level4	n-Heptafluorobutyrylimidazole	17.506	265.115	166.3	POS	0.0528452	0.0638545	0.0646721	0.0425515	0.400933
18402			level4			277.07	166.3	POS	0.0162739	0.0214549	0.0155896	0.00540349	0.242162
18418			level4			196.072	166.2	POS	0.00950878	0.00705567	0.00625866	0.00370206	0.215273
18420			level4	S-(1,2-Dichlorovinyl)-L-cysteine	16.7684	217.096	166.2	POS	0.0077176	0.0187789	0.0218557	0.0250789	0.34808
18427			level4			265.591	166.2	POS	0.0207773	0.0189235	0.0132994	0.000259014	0.106286
18435			level4			386.078	166.2	POS	0.00845758	0.0439298	0.00727099	0.0420116	0.398631
18443			level4	Lanabecestat	-8.18496	413.541	166.2	POS	0.00234853	0.000966324	0.0029056	0.0243039	0.345799
18448			level4			423.056	166.2	POS	0.00588366	0.00292024	0.00361052	0.0101977	0.285861
18450			level4	Proansamitocin	-5.80927	444.537	166.2	POS	0.00312851	0.00126363	0.00257893	0.0374634	0.382211
18494			level4			385.128	165.7	POS	0.00431212	0.00292529	0.00233763	0.0285452	0.360343
18518			level4			268.175	165.5	POS	0.0019025	0.00206421	0.00636676	0.000636309	0.135389
18536			level4			422.022	165.4	NEG	0.0195563	0.0144663	0.023516	0.0140768	0.304679
18545			level4	Salvarsan	5.41366	437.996	165.3	NEG	0.00706726	0.00482154	0.00755311	0.0308503	0.364761
18555			level4			340.019	165.2	NEG	0.0428784	0.0324026	0.0519465	0.0402644	0.391903
18576			level4	6-Phospho-D-glucote	-1.00168	277.142	164.9	POS	0.00564392	0.00847737	0.00557046	0.0497704	0.420858
18610			level4			585.357	164.8	POS	0.00292939	0.00290618	0.000745262	0.00455803	0.231366
18628			level4			551.057	164.7	NEG	0.00080128	0.000900193	0.00191948	0.0493822	0.420348
18654			level4			293.024	164.5	NEG	0.00416775	0.00308586	0.00215624	0.00729619	0.269762
18660			level4			369.01	164.4	NEG	0.000334114	0.00365577	0.000517664	2.82864e-06	0.00800901
18713			level4			477.118	164.1	NEG	0.0019637	0.00140702	0.00180556	0.0322826	0.367094
18731			level4			324.967	163.8	NEG	0.00131927	0.00140218	0.00209136	0.0417172	0.397886
18738			level4	Cycloguanil hydrochloride	-3.3889	289.183	163.7	POS	0.00117808	0.00369798	0.00134699	0.0476473	0.415916
18742			level4	[2-(Octadecoxymethyl)oxolan-2-yl]methyl 2-(trimethylazaniumyl)ethyl phosphate	20.0508	550.792	163.7	POS	0.00278507	0.00252911	0.000769668	0.0279529	0.357479
18748			level4			288.179	163.6	POS	0.0198405	0.046099	0.0228001	0.0126084	0.296754
18752			level4			230.015	163.6	NEG	0.000830358	0.00311637	0.00057306	2.89607e-07	0.00163458
18756			level4			168.991	163.5	POS	0.000793904	0.00471064	0.00107975	0.00534434	0.241725
18769			level4			169.994	163.5	NEG	0.000642159	0.0020408	0.000646109	0.0209346	0.329851
18786			level4	1,1-Dichloro-2-(dihydroxy-4'-chlorophenyl)-2-(4'-chlorophenyl)ethylene	-19.4941	349.01	163.3	NEG	0.00174572	0.00164121	0.00221256	0.0407532	0.395031
18791			level4	Nonafluorobutanesulfonyl fluoride	17.136	301.088	163.2	NEG	0.000885739	0.00405614	0.000842568	1.49632e-05	0.0249216
18800			level4	5-Hydroxy-N-formylkynurenine	4.45399	253.232	163.1	POS	0.00328353	0.00367187	0.0106298	0.0157249	0.31205
18818			level4			436.104	162.9	NEG	0.0010834	0.000767541	0.0016706	0.0429756	0.403051
18829			level4			284.108	162.8	POS	0.00326304	0.00628195	0.0043584	0.0392845	0.388271
18831			level4			300.085	162.8	POS	0.00302176	0.011392	0.00203324	0.00545207	0.242339
18841			level4			484.753	162.8	POS	0.0246117	0.0233381	0.0149138	0.0499722	0.42123
18850			level4			172.981	162.8	NEG	0.00635984	0.00335006	0.00612482	0.00167065	0.174118
18854			level4			239.048	162.7	POS	0.0031065	0.00182205	0.00356851	0.0225244	0.33553
18858			level4			468.055	162.7	NEG	0.00295171	0.00189475	0.00284055	0.048066	0.417094
18907			level4			376.026	162.4	NEG	0.00112396	0.000862938	0.00135072	0.0324995	0.367094
18908			level4			471.029	162.4	NEG	0.00132353	0.000755962	0.00136778	0.0316324	0.365886
18910			level4			517.137	162.4	NEG	0.00174962	0.00112155	0.00161313	0.0297083	0.364656
18933			level4			433.743	162.2	POS	0.00522549	0.0050757	0.00145714	0.00916256	0.277917
18973			level4	Sodium iron versenate	-4.41858	389.026	162.1	NEG	0.00139307	0.000931935	0.00174957	0.0200086	0.327142
18979			level4			410.255	162	POS	0.00554868	0.00408783	0.00151702	0.0417219	0.397886
19041			level4			242.16	161.5	POS	0.00312398	0.00270477	0.00711286	0.00116251	0.155261
19057			level4			389.717	161.4	POS	0.00701864	0.00778784	0.00464683	0.0269233	0.353411
19103			level4			582.375	161.1	NEG	0.0179294	0.0114864	0.0134514	0.00970243	0.282062
19108			level4	Sulbactam sodium	4.00982	256.232	160.9	POS	0.0022541	0.0024957	0.0105293	0.0193849	0.325157
19117			level4			202.154	160.8	POS	0.101002	0.0805894	0.0594078	0.0218965	0.33337
19270			level4			332.078	159.8	NEG	0.0225353	0.027595	0.0131638	0.00135126	0.159932
19281			level4			157.045	159.7	POS	0.0627273	0.053254	0.050225	0.0319232	0.36614
19298			level4	Creatine	6.27911	132.141	159.6	POS	4.48558	6.25683	2.0126	0.0423273	0.400246
19299			level4			158.04	159.6	POS	0.0821274	0.0720153	0.0666269	0.0437477	0.403873
19325			level4	Fosetyl	-12.9343	109.04	159.5	NEG	0.105354	0.169611	0.125241	0.0304675	0.364656
19353			level4			274.123	159.3	POS	0.067553	0.0586171	0.0559137	0.049269	0.420348
19360			level4			399.09	159.3	POS	0.0144621	0.00954808	0.00992824	0.000257582	0.106286
19394			level4			764.46	159.2	NEG	0.00337775	0.0021097	0.0016314	0.0339669	0.371976
19443			level4			558.242	158.7	POS	0.0155246	0.0188084	0.0107563	0.0395712	0.388598
19456			level4			321.164	158.6	NEG	0.00235095	0.00157244	0.00102234	0.0203744	0.328685
19457			level4			365.075	158.6	NEG	0.00772942	0.00178866	0.00752486	0.00102646	0.153774
19461			level4	Phosphinic amide, bis(1-aziridinyl)-N-bis(2-chloroethyl)-	8.53846	273.12	158.5	POS	0.658551	0.577554	0.520114	0.0311267	0.365732
19467			level4			435.25	158.5	NEG	0.00699279	0.00368107	0.00400461	0.0308325	0.364761
19483			level4			515.249	158.2	NEG	0.00346647	0.00349074	0.00214528	0.036896	0.379677
19544			level4			190.05	157.1	NEG	0.0160279	0.0191215	0.0126695	0.00865438	0.274599
19560			level4			459.24	157	NEG	0.00288545	0.00114807	0.00191682	0.0266069	0.352774
19604			level4			210.094	156.6	POS	0.0113098	0.0177508	0.00901838	0.0289731	0.361255
19620			level4			134.894	156.6	NEG	0.0256866	0.017809	0.0197752	0.0447217	0.407416
19627			level4			481.121	156.6	NEG	0.00249807	0.00174262	0.001753	0.0198685	0.327142
19634			level4			229.093	156.5	NEG	0.00374977	0.00315519	0.00401709	0.0240399	0.343984
19635			level4			240.098	156.5	NEG	0.0120672	0.0085427	0.00696466	0.0412701	0.396916
19652			level4			185.056	156.4	NEG	0.0189053	0.0158548	0.0153081	0.000358931	0.111389
19669			level4			384.148	156.4	NEG	0.014076	0.0117119	0.00881836	0.0118952	0.293095
19697			level4	4-(4-Amino-2,3-dichlorophenyl)-5,6-dichlorobenzene-1,2,3-triamine	24.6466	351.041	156.2	NEG	0.00448648	0.00305443	0.00318739	0.015641	0.31205
19716			level4			349.098	156.1	NEG	0.00951507	0.0152522	0.0102057	0.00790906	0.272098
19718			level4			370.062	156.1	NEG	0.00304527	0.00463064	0.00381777	0.00831219	0.27302
19737			level4			627.194	156	POS	0.0242348	0.0157311	0.0150865	0.00110071	0.155261
19740			level4	Iron vitriol	22.5765	277.014	156	NEG	0.00963837	0.00710423	0.00668608	0.00188756	0.183962
19741			level4			279.011	156	NEG	0.00348658	0.00264996	0.00218411	0.000935315	0.150757
19745			level4			304.033	156	NEG	0.0235424	0.0200455	0.0190025	0.0487353	0.419547
19798			level4			362.073	155.9	NEG	0.00335557	0.00317364	0.00218993	0.0266954	0.352774
19799			level4			367.019	155.9	NEG	0.00731834	0.00523002	0.0056492	0.0201642	0.327548
19806			level4			508.112	155.9	NEG	0.00534444	0.00345307	0.00306736	0.00779878	0.269762
19853			level4			657.226	155.7	POS	0.00727777	0.00359663	0.00284015	0.0302474	0.364656
19863			level4			341.101	155.7	NEG	0.00484837	0.00384585	0.00358541	0.0470997	0.413974
19979			level4			392.144	155.2	POS	0.00898002	0.00473531	0.00515347	0.0206366	0.329525
20073			level4			599.318	154.1	NEG	0.120947	0.0741684	0.0656186	0.0029899	0.207152
20082			level4			395.237	153.9	POS	0.00567827	0.0081686	0.00290363	0.0421653	0.399287
20085			level4			583.322	153.9	POS	0.0675821	0.0368376	0.0325461	0.00313845	0.208504
20094			level4			600.321	153.9	NEG	0.0364334	0.0220479	0.0157938	0.0040593	0.224482
20110			level4			602.336	153.7	POS	0.0144904	0.00921181	0.0076049	0.00153908	0.168269
20128			level4			584.325	153.6	POS	0.0146281	0.00965887	0.00950238	0.0211075	0.330267
20145			level4			766.41	153.5	POS	0.0139609	0.00707626	0.00822943	0.00127556	0.159677
20156			level4	Perfluoroheptanesulfonic acid	-11.3823	449.108	153.5	NEG	0.0024168	0.00277795	0.00216774	0.014039	0.304679
20225			level4			624.323	153.2	POS	0.00840868	0.00439423	0.00281633	0.000111981	0.0777072
20352			level4	Thiamin diphosphate	-7.93907	426.318	151.8	POS	0.0481672	0.0853564	0.0427319	0.0493233	0.420348
20428			level4	dTDP-3-methyl-4-oxo-2,6-dideoxy-L-allose	-12.6329	545.341	150.9	POS	0.0238664	0.339763	0.0160628	0.032602	0.367241
20496			level4	Deamino-D+	10.8554	666.432	150.1	POS	0.00117924	0.00293393	0.000851809	0.0121324	0.294487
20575			level4			341.304	149.1	POS	0.00495129	0.00334672	0.003175	0.0370372	0.379953
20576			level4	5-(4,6-Dichlorotriazinyl)aminofluorescein	14.9886	496.285	149.1	POS	0.0816745	0.0299325	0.0466455	0.026501	0.352219
20607			level4			265.955	148.7	POS	0.00236302	0.00223188	0.00123603	0.00059936	0.133624
20668			level4			384.183	148.1	NEG	0.000802159	0.00180975	0.00108682	0.0411615	0.396275
20739			level4			290.092	147.5	POS	0.0019648	0.00326628	0.00196801	0.03955	0.388598
20758			level4			183.011	147.4	POS	0.00167973	0.00186593	0.000958591	0.0103815	0.287411
20808			level4			124.024	147.2	POS	0.0894436	0.0731482	0.0679234	0.0474847	0.415476
20822			level4			140.001	147.1	POS	0.701007	0.63252	0.546394	0.0272285	0.355622
20844			level4			99.0915	146.9	POS	0.44273	0.262789	0.235031	0.028213	0.359069
20845			level4			150.063	146.9	POS	0.0269412	0.0392872	0.0243264	0.0367934	0.379592
[truncated: 1,360 more rows]
