# Supplementary material for: Danggui Shaoyao San ameliorates neuroinflammation in a D-galactose-induced Alzheimer’s disease rat model by suppressing the JAK2/STAT3 pathway and modulating Th17/Treg -related immune dysregulation
Source: Front Cell Dev Biol. 2026 Feb 25;14:1763180. doi: 10.3389/fcell.2026.1763180 (PMC12975871; doi:10.3389/fcell.2026.1763180)
Supplement: Supplementary file 4 [file Supplementaryfile3.xlsx]

## Sheet: Table S11
Supplementary data Table S11 The pie data of total metabolites in serum.
Super Class	freq	Percentage
Alkaloids	34	0.01808
Alkaloids and derivatives	11	0.00585
Amino acids and Peptides	40	0.02127
Benzenoids	218	0.1159
Carbohydrates	15	0.00797
Fatty acids	37	0.01967
Homogeneous non-metal compounds	1	0.00053
Hydrocarbon derivatives	1	0.00053
Lignans, neolignans and related compounds	1	0.00053
Lipids and lipid-like molecules	337	0.17916
Nucleosides, nucleotides, and analogues	34	0.01808
Organic 1,3-dipolar compounds	3	0.00159
Organic acids and derivatives	229	0.12174
Organic nitrogen compounds	45	0.02392
Organic oxygen compounds	78	0.04147
Organohalogen compounds	1	0.00053
Organoheterocyclic compounds	319	0.16959
Organometallic compounds	2	0.00106
Organosulfur compounds	7	0.00372
Others	329	0.17491
Phenylpropanoids and polyketides	76	0.0404
Polyketides	11	0.00585
Shikimates and Phenylpropanoids	37	0.01967
Terpenoids	15	0.00797

## Sheet: Table S12
Supplementary data Table S12 The differential metabolites in serum between group control and group model.
compound name	mz	rt	VIP	formula	control vs model
Pi-Methylimidazoleacetic acid (hydrochloride)	141.065	187.2	2.4	C6H8N2O2	↑**
Methylimidazoleacetic acid	123.055	187.2	2.4	C6H8N2O2	↑**
3-Methoxy-4-hydroxyphenylglycol sulfate	263.022	23.1	2.3	C9H12O7S	↑**
3,5-Dimethyluracil	139.051	186.3	2.4	C6H8N2O2	↑**
S1P(d18:0)	382.271	182.5	2.1	C18H40NO5P	↑**
Meperidine	248.167	123.5	2	C15H21NO2	↑**
Ritalinic_acid	220.136	135.7	2	-	↑**
gamma-Linolenic acid	277.216	23	2.3	C18H30O2	↓**
alpha-Linolenic acid	277.216	23	2.3	C18H30O2	↓**
12-Methyltridecanoic acid	227.2	23.7	2.3	C14H28O2	↓**
Myristic acid	227.2	23.7	2.3	C14H28O2	↓**
1-O-[2-(L-Cysteinamido)-2-deoxy-alpha-D-glucopyranosyl]-1D-myo-inositol	425.121	204	2.2	C24H40O4	↓**
Farrerol	299.096	219.4	2	C17H16O5	↓**
Erucic acid	337.309	19.3	1.7	C22H42O2	↓**
Tyrosine	182.08	179.4	1.8	C9H11NO3	↓**
Euparin	215.072	132.8	2.3	C13H12O3	↑*
3',5'-Cyclic inosine monophosphate	329.029	258.2	2.2	C10H11N4O7P	↓**
Casticin	375.097	184.5	2.2	C19H18O8	↓**
Fumaric acid	115.003	223.1	2.1	C4H4O4	↓**
Urate	227.043	104	2.2	-	↓**
2-Aminoadipic acid	144.065	250.6	2.1	C6H11NO4	↑**
Urocanate	297.063	74.8	2.2	-	↑**
2-Hydroxybutyric acid	103.04	100.7	2.1	C4H8O3	↑**
*p<0.05,**p<0.01

## Sheet: Table S13
Supplementary data Table S13 The differential metabolites in serum between group model and group DSS.
compound name	mz	rt	VIP	formula	model vs DSS
3,5-Dimethyluracil	139.051	186.3	2.4	C6H8N2O2	↓**
Methylimidazoleacetic acid	123.055	187.2	2.4	C6H8N2O2	↓**
Pi-Methylimidazoleacetic acid (hydrochloride)	141.065	187.2	2.4	C6H8N2O2	↓**
Euparin	215.072	132.8	2.3	C13H12O3	↓**
10-Hydroxy-2,4b,8-trimethyl-2-(2-((3,4,5-trihydroxy-6-(hydroxymethyl)tetrahydro-2H-pyran-2-yl)oxy)ethyl)dodecahydro-4a,10a-epoxyphenanthrene-8-carboxylic acid	513.27	100.2	2.2	C26H42O10	↓**
Glycolithocholic acid 3-sulfate	512.267	100.6	2.2	C26H43NO7S	↓**
Veratridine	674.361	133.7	2.1	C36H51NO11	↓**
Vitexin	433.116	227.4	2.2	C21H20O10	↓**
L-Glutamic acid .gamma.-(.beta.-naphthylamide)	271.105	177.3	2.2	C15H16N2O3	↓**
3',5'-Cyclic Inosine monophosphate	329.029	258.2	2.3	C10H11N4O7P	↑**
M326T111	326.064	110.8	2.2	C10H14N5O7P	↑**
Moxisylyte	280.187	287.1	2	C16H25NO3	↑*
1-Stearoyl-2-linoleoyl-sn-glycero-3-phosphocholine	786.598	103	2.4	C44H84NO8P	↑*
Imazamethabenz	275.138	50.3	2.2	C15H18N2O3	↑*
Lysine	147.112	291.4	1.8	C6H14N2O2	↓*
Thiamine monophosphate	345.077	278.3	2	C12H18N4O4PS	↓**
Glycolate	75.0084	155.1	1.7	C2H4O3	↓*
Ornithine	115.086	283.4	2.1	C5H12N2O2	↓*
Erucic acid	337.309	19.3	1.7	C22H42O2	↓*
Cholesteryl sulfate	465.302	13.4	1.9	C27H46O4S	↑*
[(2R,3S,4S,5R,6R)-3,4,5-Trihydroxy-6-[2-(3-hydroxy-5-oxooxolan-3-yl)propoxy]oxan-2-yl]methyl (E)-3-(4-hydroxyphenyl)prop-2-enoate	467.154	99.7	2.3	C22H28O11	↓**
2,6-Bis(2-benzimidazolyl)pyridine	310.113	62.9	2.1	C19H13N5	↑*
Jineol	162.054	16.2	2.1	C9H7NO2	↑*
1,5-lsoquinolinediol	162.054	16.2	2.1	C9H7NO2	↑*
4-hydroxy-1H-indole-3-carbaldehyde	162.054	16.2	2.1	C9H7NO2	↑*
8-Hydroxycarbostyril	162.054	16.2	2.1	C9H7NO2	↑*
*p<0.05,**p<0.01

## Sheet: Table S14
Supplementary data Table S14 The enriched metabolic pathways of differential metabolites in serum between group control and group model.
Pathway name	hits	p	-log(p)	Holm adjust	FDR	Impact	Hits Cpd
Biosynthesis of unsaturated fatty acids	8	0.0007044	7.2582	0.057056	0.057056	0	Erucic acid cpd:C08316; Icosenoic acid cpd:C16526; Linoleic acid cpd:C01595; Arachidonic acid cpd:C00219; Gamma-Linolenic acid cpd:C06426; (4Z,7Z,10Z,13Z,16Z,19Z)-Docosahexaenoic acid cpd:C06429; Eicosapentaenoic acid cpd:C06428; Alpha-Linolenic acid cpd:C06427
Alanine, aspartate and glutamate metabolism	4	0.027075	3.6092	1	1	0.06645	N-Acetyl-L-aspartic acid cpd:C01042; L-Asparagine cpd:C00152; Fumaric acid cpd:C00122; Oxoglutaric acid cpd:C00026
alpha-Linolenic acid metabolism	2	0.068707	2.6779	1	1	1	Alpha-Linolenic acid cpd:C06427; Stearidonic acid cpd:C16300
Citrate cycle (TCA cycle)	3	0.071354	2.6401	1	1	0.13295	Oxoglutaric acid cpd:C00026; cis-Aconitic acid cpd:C00417; Fumaric acid cpd:C00122
Ubiquinone and other terpenoid-quinone biosynthesis	1	0.14059	1.9619	1	1	0	L-Tyrosine cpd:C00082
Histidine metabolism	2	0.16613	1.795	1	1	0.22043	Histamine cpd:C00388; Methylimidazoleacetic acid cpd:C05828
Phenylalanine, tyrosine and tryptophan biosynthesis	1	0.18298	1.6984	1	1	0.5	L-Tyrosine cpd:C00082
Glycine, serine and threonine metabolism	3	0.20587	1.5805	1	1	0.06083	Sarcosine cpd:C00213; 5-Aminolevulinic acid cpd:C00430; Pyruvaldehyde cpd:C00546
D-Glutamine and D-glutamate metabolism	1	0.22331	1.4992	1	1	0	Oxoglutaric acid cpd:C00026
Linoleic acid metabolism	1	0.22331	1.4992	1	1	1	Linoleic acid cpd:C01595
Aminoacyl-tRNA biosynthesis	5	0.23014	1.469	1	1	0	L-Asparagine cpd:C00152; L-Methionine cpd:C00073; L-Tryptophan cpd:C00078; L-Tyrosine cpd:C00082; L-Proline cpd:C00148
Pentose phosphate pathway	2	0.23939	1.4297	1	1	0	D-Ribose cpd:C00121; Gluconolactone cpd:C00198
Sphingolipid metabolism	2	0.27676	1.2846	1	1	0.05264	Sphingosine 1-phosphate cpd:C06124; Sphinganine 1-phosphate cpd:C01120
Thiamine metabolism	1	0.29816	1.2101	1	1	0	Thiamine monophosphate cpd:C01081
Tyrosine metabolism	3	0.34193	1.0732	1	1	0.27776	Dopamine cpd:C03758; L-Tyrosine cpd:C00082; Fumaric acid cpd:C00122
Phenylalanine metabolism	1	0.3659	1.0054	1	1	0	L-Tyrosine cpd:C00082
Porphyrin and chlorophyll metabolism	2	0.38723	0.94874	1	1	0.08042	Biliverdin cpd:C00500; 5-Aminolevulinic acid cpd:C00430
Valine, leucine and isoleucine biosynthesis	1	0.42718	0.85055	1	1	0	Alpha-ketoisovaleric acid cpd:C00141
Pantothenate and CoA biosynthesis	1	0.53276	0.62968	1	1	0	Alpha-ketoisovaleric acid cpd:C00141
Glyoxylate and dicarboxylate metabolism	1	0.55601	0.58697	1	1	0.14815	cis-Aconitic acid cpd:C00417
Fructose and mannose metabolism	1	0.61912	0.47946	1	1	0	Alpha-D-Glucose cpd:C00267
Fatty acid biosynthesis	2	0.63606	0.45246	1	1	0	Myristic acid cpd:C06424; Dodecanoic acid cpd:C02679
Propanoate metabolism	1	0.63812	0.44923	1	1	0	2-Hydroxybutyric acid cpd:C05984
Butanoate metabolism	1	0.63812	0.44923	1	1	0	Oxoglutaric acid cpd:C00026
Arginine and proline metabolism	2	0.64875	0.4327	1	1	0.064	L-Proline cpd:C00148; Fumaric acid cpd:C00122
Pyruvate metabolism	1	0.67336	0.39547	1	1	0.0544	Pyruvaldehyde cpd:C00546
Starch and sucrose metabolism	1	0.6897	0.3715	1	1	0.18783	Alpha-D-Glucose cpd:C00267
Galactose metabolism	1	0.73401	0.30923	1	1	0.00169	Alpha-D-Glucose cpd:C00267
Glycolysis or Gluconeogenesis	1	0.73401	0.30923	1	1	0.00778	Alpha-D-Glucose cpd:C00267
Glutathione metabolism	1	0.73401	0.30923	1	1	0.03721	Oxidized glutathione cpd:C00127
Cysteine and methionine metabolism	1	0.76003	0.2744	1	1	0.09464	L-Methionine cpd:C00073
Arachidonic acid metabolism	1	0.84126	0.17285	1	1	0.32601	Arachidonic acid cpd:C00219
Amino sugar and nucleotide sugar metabolism	1	0.84928	0.16336	1	1	0	Alpha-D-Glucose cpd:C00267
Valine, leucine and isoleucine degradation	1	0.8569	0.15443	1	1	0.0119	Alpha-ketoisovaleric acid cpd:C00141
Tryptophan metabolism	1	0.87755	0.13062	1	1	0.15684	L-Tryptophan cpd:C00078
Primary bile acid biosynthesis	1	0.90564	0.099117	1	1	0	Chenodeoxycholic acid cpd:C02528
Steroid hormone biosynthesis	1	0.97335	0.027009	1	1	0	Cholesterol sulfate cpd:C18043

## Sheet: Table S15
Supplementary data Table S15 The enriched metabolic pathways of differential metabolites in serum between group model and group DSS.
Pathway name	hits	p	-log(p)	Holm adjust	FDR	Impact	Hits Cpd
Biotin metabolism	1	0.069417	2.6676	1	1	0	L-Lysine cpd:C00047
Thiamine metabolism	1	0.095881	2.3447	1	1	0	Thiamine monophosphate cpd:C01081
Histidine metabolism	1	0.19476	1.636	1	1	0	Methylimidazoleacetic acid cpd:C05828
Glyoxylate and dicarboxylate metabolism	1	0.20637	1.5781	1	1	0.03704	Glycolic acid cpd:C00160
Glutathione metabolism	1	0.31406	1.1582	1	1	0	Ornithine cpd:C00077
Biosynthesis of unsaturated fatty acids	1	0.45802	0.78084	1	1	0	Erucic acid cpd:C08316
Arginine and proline metabolism	1	0.47385	0.74687	1	1	0.12736	Ornithine cpd:C00077
Aminoacyl-tRNA biosynthesis	1	0.62702	0.46677	1	1	0	L-Lysine cpd:C00047
Steroid hormone biosynthesis	1	0.64355	0.44076	1	1	0	Cholesterol sulfate cpd:C18043

## Sheet: Table S16
Supplementary data Table S16 The enriched metabolic pathways of differential metabolites in serum among group control and group model and group DSS.
Pathway name	hits	p	-log(p)	Holm adjust	FDR	Impact	Hits Cpd
Histidine metabolism	4	0.0011556	6.7632	0.0936	0.0936	0.10753	L-Glutamic acid cpd:C00025; 1-Methylhistamine cpd:C05127; Carnosine cpd:C00386; Methylimidazoleacetic acid cpd:C05828
Arginine and proline metabolism	4	0.056387	2.8755	1	1	0.10545	L-Glutamic acid cpd:C00025; N-Acetylornithine cpd:C00437; Creatine cpd:C00300; 4-Guanidinobutanoic acid cpd:C01035
Phenylalanine, tyrosine and tryptophan biosynthesis	1	0.12763	2.0586	1	1	0.5	L-Phenylalanine cpd:C00079
D-Glutamine and D-glutamate metabolism	1	0.15696	1.8518	1	1	1	L-Glutamic acid cpd:C00025
Biosynthesis of unsaturated fatty acids	3	0.16358	1.8105	1	1	0	Erucic acid cpd:C08316; Icosenoic acid cpd:C16526; Icosadienoic acid cpd:C16525
Glutathione metabolism	2	0.21573	1.5337	1	1	0.09255	Oxidized glutathione cpd:C00127; L-Glutamic acid cpd:C00025
Porphyrin and chlorophyll metabolism	2	0.22828	1.4772	1	1	0.05837	Biliverdin cpd:C00500; L-Glutamic acid cpd:C00025
alpha-Linolenic acid metabolism	1	0.26492	1.3283	1	1	0	Stearidonic acid cpd:C16300
Nitrogen metabolism	1	0.26492	1.3283	1	1	0	L-Glutamic acid cpd:C00025
Phenylalanine metabolism	1	0.26492	1.3283	1	1	0.40741	L-Phenylalanine cpd:C00079
Valine, leucine and isoleucine biosynthesis	1	0.31371	1.1593	1	1	0.33333	L-Valine cpd:C00183
Nicotinate and nicotinamide metabolism	1	0.35932	1.0236	1	1	0.2381	Niacinamide cpd:C00153
Aminoacyl-tRNA biosynthesis	3	0.39211	0.93622	1	1	0	L-Phenylalanine cpd:C00079; L-Valine cpd:C00183; L-Glutamic acid cpd:C00025
Pantothenate and CoA biosynthesis	1	0.40196	0.91141	1	1	0	L-Valine cpd:C00183
beta-Alanine metabolism	1	0.47907	0.73591	1	1	0	Anserine cpd:C01262
Butanoate metabolism	1	0.49677	0.69962	1	1	0	L-Glutamic acid cpd:C00025
Alanine, aspartate and glutamate metabolism	1	0.56188	0.57646	1	1	0.25949	L-Glutamic acid cpd:C00025
Cysteine and methionine metabolism	1	0.61872	0.4801	1	1	0.1388	L-Homocysteine cpd:C00155
Glycine, serine and threonine metabolism	1	0.66833	0.40298	1	1	0	Creatine cpd:C00300
Valine, leucine and isoleucine degradation	1	0.73111	0.31319	1	1	0	L-Valine cpd:C00183
Tyrosine metabolism	1	0.76634	0.26614	1	1	0.09536	Norepinephrine cpd:C00547
Primary bile acid biosynthesis	1	0.79703	0.22686	1	1	0	Chenodeoxycholic acid cpd:C02528
